# Supplementary material for: Area per player in small-sided games to replicate the external load and estimated physiological match demands in elite soccer players
Source: PLoS One. 2020 Sep 23;15(9):e0229194. doi: 10.1371/journal.pone.0229194 (PMC7510966; doi:10.1371/journal.pone.0229194)
Supplement: S1 Data — (XLSX) [file pone.0229194.s003.xlsx]

## Sheet: Avg_SSG-P
Drill	area per player (m2)	Position	Pmet (W/kg)	TD/min	D15/min	D>24/min	Acc>2m.s/min	Dec<2m.s/min	Acc+Dec/min
7v7_SSG-P_20x30	42.8571	CC	6.88	73.67	0.2	0	4.76	3.9	8.66
7v7_SSG-P_20x30	42.8571	DC	5.83	65.39	4.56	0	2.95	2.09	5.04
7v7_SSG-P_20x30	42.8571	A	9.35	100.17	4.6	0	5.22	5.06	10.28
7v7_SSG-P_20x30	42.8571	A	6.51	71.94	2.02	0	3.55	3	6.55
7v7_SSG-P_20x30	42.8571	DC	8.56	89.47	0.71	0	5.01	6.62	11.63
7v7_SSG-P_20x30	42.8571	CC	4.52	48.79	0.6	0	2.94	2.67	5.61
7v7_SSG-P_20x30	42.8571	DE	6.53	68.16	1.88	0	3.88	4.89	8.76
7v7_SSG-P_20x30	42.8571	A	5.05	55.75	0	0	2.92	2.73	5.65
7v7_SSG-P_20x30	42.8571	CE	6.1	65.1	2.91	0	4.11	3.93	8.05
7v7_SSG-P_20x30	42.8571	CC	8.97	92.34	2.47	0	5.3	6.77	12.07
7v7_SSG-P_20x30	42.8571	A	7	75.93	1.02	0	3.9	4.33	8.24
7v7_SSG-P_20x30	42.8571	A	8.12	81.22	2.35	0	6.56	6.65	13.2
7v7_SSG-P_20x30	42.8571	DC	7.74	79.18	7.61	0	6.28	6.58	12.86
7v7_SSG-P_20x30	42.8571	DC	8.15	86.77	2.97	0	5.1	6.28	11.39
7v7_SSG-P_20x30	42.8571	Mean	7.09	75.28	2.42	0	4.46	4.68	9.14
10v10_SSG-P_30x40	60	CC	12.21	119.44	6.13	0	10.78	11.61	22.39
10v10_SSG-P_30x40	60	DC	8.2825	83.8325	5.7225	0	6.7525	7.075	13.825
10v10_SSG-P_30x40	60	DC	7.44667	80.6033	2.74667	0	4.48667	4.02333	8.50667
10v10_SSG-P_30x40	60	A	8.934	93.028	6.734	0	5.872	6.252	12.122
10v10_SSG-P_30x40	60	DC	8.8425	90.9975	9.7225	0.0525	5.855	7.2	13.0525
10v10_SSG-P_30x40	60	A	9.0025	94.0375	4.0575	0	6.4	6.435	12.8375
10v10_SSG-P_30x40	60	CC	8.985	92.265	5.37	0	6.345	7.27	13.615
10v10_SSG-P_30x40	60	DC	9.2425	93.1425	6.745	0.1725	7.5175	7.9975	15.5175
10v10_SSG-P_30x40	60	CC	8.28	85.13	2.73667	0	5.36333	6.42	11.78
10v10_SSG-P_30x40	60	CE	9.234	91.194	11.2	1.016	7.844	8.418	16.26
10v10_SSG-P_30x40	60	DE	7.226	71.394	4.056	0.028	6.518	6.866	13.38
10v10_SSG-P_30x40	60	A	7.175	73.405	4.58	0	5.7825	5.9375	11.7175
10v10_SSG-P_30x40	60	DE	8.69	85.655	10.495	0	7.82	7.58	15.405
10v10_SSG-P_30x40	60	A	6.79	69.3367	3.7	0	5.83333	5.71	11.5433
10v10_SSG-P_30x40	60	CC	9.78667	101.81	4.25333	0	5.74333	7.64667	13.3867
10v10_SSG-P_30x40	60	CC	8.925	91.75	3.03	0	6.67	7.32	13.985
10v10_SSG-P_30x40	60	CC	9.4	93.55	7.885	0	7.79	8.34	16.13
10v10_SSG-P_30x40	60	A	8.212	84.88	5.182	0.09	5.738	6.502	12.24
10v10_SSG-P_30x40	60	A	8.45	84.81	6.57	0	7	7.38	14.38
10v10_SSG-P_30x40	60	CE	6.66667	67.31	3.72667	0.146667	5.68333	5.85667	11.54
10v10_SSG-P_30x40	60	A	7.3	79.19	0.28	0	4.09	4.62	8.71
10v10_SSG-P_30x40	60	DC	8.5075	87.3125	5.58	0	6.31	6.3	12.6125
10v10_SSG-P_30x40	60	CE	7.965	79.2125	5.5975	0.1775	6.77	7.345	14.115
10v10_SSG-P_30x40	60	DC	8.724	91.684	2.654	0	6.194	5.9	12.096
10v10_SSG-P_30x40	60	Mean	8.38	85.85	5.35	0.14	6.35	6.71	13.06
10v10_SSG-P_30x40	60	Mean	8.51	86.43	5.54	0.1	6.57	7.08	13.64
10v10_SSG-P_30x40	60	Mean	7.86	81.19	5.44	0.1	5.75	6.08	11.83
10v10_SSG-P_30x40	60	Mean	8.34	84.11	6.17	0.04	6.73	7.02	13.75
10v10_SSG-P_30x40	60	Mean	8.87	91.32	5.16	0.11	6.44	6.97	13.41
7v7_SSG-P_30x30	64.2857	CC	12.86	128.95	21.68	0.265	10.92	10.39	21.305
7v7_SSG-P_30x30	64.2857	A	11.46	116.05	12.08	0	8.075	9.14	17.22
7v7_SSG-P_30x30	64.2857	A	10.285	105.875	9.615	0	7.485	7.31	14.79
7v7_SSG-P_30x30	64.2857	CC	11.945	123.78	18.675	0	7.7	9.31	17.01
7v7_SSG-P_30x30	64.2857	CC	9.885	101.525	7.985	0	5.89	8	13.89
7v7_SSG-P_30x30	64.2857	CE	11.73	117.495	18.48	0.35	9.7	10.135	19.835
7v7_SSG-P_30x30	64.2857	A	8.845	90.47	4.41	0	6.705	6.875	13.575
7v7_SSG-P_30x30	64.2857	A	9.55	99.335	6.32	0	7.12	7.12	14.24
7v7_SSG-P_30x30	64.2857	CC	12.15	121.265	14.165	0	7.67	11.445	19.115
7v7_SSG-P_30x30	64.2857	CC	11.455	121.37	13.425	0	7.32	7.63	14.955
7v7_SSG-P_30x30	64.2857	CC	12.1	126.115	14.855	0	7.755	8.405	16.155
7v7_SSG-P_30x30	64.2857	A	9.115	92.73	11.725	1.225	6.48	7.535	14.015
7v7_SSG-P_30x30	64.2857	A	11.905	116.1	11.245	0	8.715	11.115	19.83
7v7_SSG-P_30x30	64.2857	CE	10.945	105.995	14.425	0	10.705	10.155	20.855
7v7_SSG-P_30x30	64.2857	Mean	11.55	117.6	13.46	0.04	8.23	9.03	17.26
7v7_SSG-P_30x30	64.2857	Mean	10.48	106.26	12.12	0.22	7.81	8.76	16.57
8v8_SSG-P_35x30	65.625	CC	14.2	146.18	37.22	0.11	9.14	11.76	20.9
8v8_SSG-P_35x30	65.625	DC	9.93	111.66	6.51	0	3.44	3.8	7.24
8v8_SSG-P_35x30	65.625	A	10.71	113.61	14.63	0	5.53	6.47	12
8v8_SSG-P_35x30	65.625	A	10.09	108.78	10.36	0	4.98	4.93	9.91
8v8_SSG-P_35x30	65.625	CC	11.32	117.74	16.2	0	5.11	8.53	13.64
8v8_SSG-P_35x30	65.625	CE	12.4	131.93	25.86	0	6.59	7.18	13.76
8v8_SSG-P_35x30	65.625	DE	9.63	99.92	8.36	0	5.99	6.7	12.69
8v8_SSG-P_35x30	65.625	A	9.49	97.98	12.71	0	6.64	7.17	13.81
8v8_SSG-P_35x30	65.625	CE	9.35	97.06	17.46	0	5.55	7.25	12.8
8v8_SSG-P_35x30	65.625	A	10.22	108.19	13.17	0	6.12	6.17	12.29
8v8_SSG-P_35x30	65.625	CC	14.12	145.37	29.46	1.15	7.44	11	18.44
8v8_SSG-P_35x30	65.625	DE	13.23	141.73	27.68	0	6.59	7.99	14.58
8v8_SSG-P_35x30	65.625	CC	11.99	125.19	33.39	0	7.37	8.29	15.66
8v8_SSG-P_35x30	65.625	A	11.88	119.54	22.66	0.79	8.78	11.15	19.93
8v8_SSG-P_35x30	65.625	DC	10.92	110.01	33.48	0	8.45	9.59	18.04
8v8_SSG-P_35x30	65.625	Mean	11.3	118.33	20.61	0.14	6.51	7.87	14.38
3v3_SSG-P_20x20 con porticine	66.6667	Mean	8.05	79.29	3.7	0	7.47	7.64	15.11
3v3_SSG-P_20x20 con porticine	66.6667	CC	7.74	76.26	2.86	0	6.37	7.25	13.62
3v3_SSG-P_20x20 con porticine	66.6667	DE	8.23	78.34	4.42	0	8.01	8.36	16.37
3v3_SSG-P_20x20 con porticine	66.6667	A	7.51	73.53	2.29	0	7.76	7.55	15.31
3v3_SSG-P_20x20 con porticine	66.6667	A	7.58	74.98	3.67	0	6.74	7.32	14.06
3v3_SSG-P_20x20 con porticine	66.6667	A	7.98	80.27	5.42	0	6.88	7.21	14.09
3v3_SSG-P_20x20 con porticine	66.6667	DC	9.26	92.35	3.54	0	9.05	8.15	17.2
4v4_SSG-P_20x30	75	Mean	10.21	104.83	13.78	0.02	7.2	8.11	15.31
4v4_SSG-P_20x30	75	CC	12.63	122.48	26.15	0.32	12.49	13.06	25.55
4v4_SSG-P_20x30	75	DC	10.2	109.39	13.09	0	6.59	4.92	11.52
4v4_SSG-P_20x30	75	A	10.77	111.15	12.88	0	6.45	8.37	14.83
4v4_SSG-P_20x30	75	A	11.04	114.89	20.88	0	6.77	7.97	14.75
4v4_SSG-P_20x30	75	CC	9.55	98.03	17.57	0	6.94	7.77	14.71
4v4_SSG-P_20x30	75	DC	9.43	99.05	7.59	0	6.78	7.83	14.61
4v4_SSG-P_20x30	75	CE	7.51	76.63	9.78	0	5.41	6.03	11.44
4v4_SSG-P_20x30	75	DE	8.58	87.8	8.03	0	6.39	6.75	13.14
4v4_SSG-P_20x30	75	A	9.39	100.85	9.14	0	4.75	6.15	10.9
4v4_SSG-P_20x30	75	DE	12.18	122.8	17.72	0	9.19	10.44	19.63
4v4_SSG-P_20x30	75	CE	8.12	85.41	4.11	0	5.88	5.59	11.47
4v4_SSG-P_20x30	75	A	7.05	71.77	10.4	0	5.48	5.6	11.07
4v4_SSG-P_20x30	75	CC	10.58	109.84	7.83	0	6.08	8.04	14.12
4v4_SSG-P_20x30	75	A	11.48	114.6	20.35	0	7.84	10.69	18.53
4v4_SSG-P_20x30	75	DC	11.33	110.01	21.68	0	9.7	11.24	20.94
4v4_SSG-P_20x30	75	DC	10.47	110.87	4.62	0	6.06	6.62	12.68
4v4_SSG-P_20x30	75	DE	13.24	136.47	22.39	0	9.61	10.77	20.37
10v10_SSG-P_30x52	78	CC	12.1913	127.233	14.42	0.0775	7.5925	8.435	16.0275
10v10_SSG-P_30x52	78	DC	8.60833	91.9483	3.93333	0	5.35833	5.25833	10.6183
10v10_SSG-P_30x52	78	DC	7.38	81.6917	3.74333	0	3.78167	3.35167	7.13167
10v10_SSG-P_30x52	78	A	9.88625	103.85	14.135	0	6.2475	6.4575	12.7038
10v10_SSG-P_30x52	78	DC	8.44714	90.5629	4.84857	0	4.76143	5.11143	9.87143
10v10_SSG-P_30x52	78	A	9.4975	102.207	6.5725	0	5.5725	5.3875	10.955
10v10_SSG-P_30x52	78	CC	10.0971	109.059	9.01857	0	4.81143	5.67714	10.4886
10v10_SSG-P_30x52	78	DC	9.6475	100.305	8.9525	0	6.26	7.025	13.285
10v10_SSG-P_30x52	78	CC	10.066	108.76	5.256	0	4.25	5.848	10.1
10v10_SSG-P_30x52	78	CE	8.96875	94.0337	11.6687	0.45625	6.31125	5.96125	12.2738
10v10_SSG-P_30x52	78	DE	8.16429	86.1371	6.83714	0	5.29857	5.37857	10.6757
10v10_SSG-P_30x52	78	A	8.94	92.24	7.53333	0	6.33667	6.86667	13.2033
10v10_SSG-P_30x52	78	DE	9.44875	98.6962	8.5775	0.24	6.48125	6.3675	12.8462
10v10_SSG-P_30x52	78	CE	7.83375	86.3088	3.03375	0	3.83625	3.84875	7.685
10v10_SSG-P_30x52	78	CE	8.72	88.5933	10.3	0	7.02	6.59333	13.6067
10v10_SSG-P_30x52	78	A	7.80286	83.2971	5.52429	0.0685714	4.80143	4.67286	9.47286
10v10_SSG-P_30x52	78	CC	10.6	116.645	3.67	0	4.8875	5.5975	10.485
10v10_SSG-P_30x52	78	DC	10.09	110.66	3.06	0	5.92	4.93	10.85
10v10_SSG-P_30x52	78	DE	9.62714	101.783	6.33	0.0585714	5.40286	6.10571	11.5071
10v10_SSG-P_30x52	78	CC	10.275	111.603	5.97375	0.01125	5.1725	5.46875	10.6412
10v10_SSG-P_30x52	78	A	8.19286	88.0429	2.46429	0.0585714	4.58714	4.95714	9.54286
10v10_SSG-P_30x52	78	A	8.66167	91.375	10.5117	0.125	5.59833	5.57333	11.1717
10v10_SSG-P_30x52	78	A	9.0325	94.285	8.90625	0.23	5.80625	6.7675	12.5725
10v10_SSG-P_30x52	78	DC	8.23333	85.4267	8.295	0.0266667	5.86333	5.615	11.48
10v10_SSG-P_30x52	78	DC	9.26857	98.7429	6.61857	0.0771429	5.88571	5.54286	11.43
10v10_SSG-P_40x40	80	CC	11.16	113.76	17.54	0	8.55	8.3	16.85
10v10_SSG-P_40x40	80	DC	11.05	113.38	13.63	0	7.775	8.68	16.45
10v10_SSG-P_40x40	80	DC	9.725	105.36	10.365	0	5.39	4.92	10.305
10v10_SSG-P_40x40	80	A	11.005	112.57	21.505	0.44	7.23	8.275	15.51
10v10_SSG-P_40x40	80	DC	8.75	95.33	6.73	0	4.44	4.71	9.15
10v10_SSG-P_40x40	80	A	10.19	108.24	7.76	0	6.185	6.135	12.315
10v10_SSG-P_40x40	80	CC	13.08	136.565	33.835	4.545	9.22	9.745	18.965
10v10_SSG-P_40x40	80	DC	11.235	113.52	14.665	0	8.085	10	18.09
10v10_SSG-P_40x40	80	CC	10.15	105.68	10.055	0	5.755	7.935	13.685
10v10_SSG-P_40x40	80	CE	11.955	119.98	20.405	0.945	9.475	9.895	19.37
10v10_SSG-P_40x40	80	DE	9.705	96.495	12.115	0	7.98	8.305	16.285
10v10_SSG-P_40x40	80	A	10.4	108.33	9.04	0	7.5	7.71	15.21
10v10_SSG-P_40x40	80	DE	9.795	100.97	10.755	0	7.335	6.67	14.005
10v10_SSG-P_40x40	80	CE	9.9	100.62	17.71	0	7.12	8.06	15.18
10v10_SSG-P_40x40	80	A	10.445	107.745	12.73	0.33	7.675	7.845	15.52
10v10_SSG-P_40x40	80	CC	10.82	116.86	6.34	0	4.45	6.84	11.29
10v10_SSG-P_40x40	80	DC	10.99	117.58	20.93	0	7	6.62	13.62
10v10_SSG-P_40x40	80	DE	14.07	140.74	25.25	0.66	10.38	11.85	22.22
10v10_SSG-P_40x40	80	CC	10.62	114.83	22.29	0	6.63	4.6	11.22
10v10_SSG-P_40x40	80	A	11.02	119.9	12.86	0	5.32	6.07	11.38
10v10_SSG-P_40x40	80	A	12.375	123.93	21.73	0	8.76	10.3	19.055
10v10_SSG-P_40x40	80	DC	11.705	118.84	24.18	0	8.98	9.495	18.475
10v10_SSG-P_40x40	80	CE	11.85	118.68	26.45	0	9.26	9.55	18.81
10v10_SSG-P_40x40	80	DC	11.45	120.63	11.555	0	7.03	7.435	14.47
10v10_SSG-P_40x40	80	DE	10.04	104.21	13.86	0	7.28	7.44	14.72
10v10_SSG-P_40x40	80	Mean	10.26	107.54	11.35	0.05	6.06	7.2	13.27
10v10_SSG-P_40x40	80	Mean	11.62	118.77	20.7	0.62	8.82	8.81	17.63
8v8_SSG-P_32x40	80	CC	11.52	114.76	11.48	0	9.53	10.3	19.83
8v8_SSG-P_32x40	80	DC	7.195	80.09	2.105	0	3.775	3.26	7.03
8v8_SSG-P_32x40	80	A	9.13	94.885	10.665	0	5.79	6.435	12.225
8v8_SSG-P_32x40	80	DC	8.23	83.56	6.925	0	6.125	6.93	13.05
8v8_SSG-P_32x40	80	A	8.72	96.17	10.12	0	4.63	4.27	8.9
8v8_SSG-P_32x40	80	CC	8.43	90.5	9.97	0	5.4	5.07	10.47
8v8_SSG-P_32x40	80	DC	9.84	97.605	10.765	0	7.655	8.765	16.425
8v8_SSG-P_32x40	80	CC	8.18	85.29	4.545	0.17	5.275	6.165	11.44
8v8_SSG-P_32x40	80	CE	9.87	100.07	13.75	0	8.95	8.73	17.68
8v8_SSG-P_32x40	80	DE	6.91	69.43	3.7	0.66	5.97	5.91	11.88
8v8_SSG-P_32x40	80	A	7.18	74.58	8.21	0.37	5.51	5.96	11.47
8v8_SSG-P_32x40	80	DE	8.605	87.775	5.155	0	6.9	6.91	13.815
8v8_SSG-P_32x40	80	CE	7.09	72.05	6.65	0	6.54	5.58	12.12
8v8_SSG-P_32x40	80	A	7.92	80.45	4.89	0	6.98	6.16	13.14
8v8_SSG-P_32x40	80	CC	9.435	98.95	6.835	0	5.625	6.705	12.33
8v8_SSG-P_32x40	80	CC	8.12	87.235	3.285	0	4.985	5.115	10.1
8v8_SSG-P_32x40	80	CC	9.87	100.52	11.64	0	7.47	7.93	15.4
8v8_SSG-P_32x40	80	A	8.13	82.86	8.4	0	6.4	6.71	13.1
8v8_SSG-P_32x40	80	CE	6.71	69.04	7.44	3.42	5.17	5.39	10.56
8v8_SSG-P_32x40	80	CE	11.85	114.11	16	1.17	10.04	11.98	22.02
8v8_SSG-P_32x40	80	DC	8.89	92.85	4.31	0	6.68	5.925	12.605
8v8_SSG-P_32x40	80	Mean	7.79	81.87	7.53	0.34	5.31	5.35	10.66
8v8_SSG-P_32x40	80	Mean	9.45	95.82	7.03	0.07	7.33	7.81	15.14
6v6_SSG-P_30X35	87.5	Mean	9.74	99.53	9.59	0.06	6.87	7.54	14.41
6v6_SSG-P_30X35	87.5	DC	10.06	105.38	8.71	0	5.44	6.34	11.78
6v6_SSG-P_30X35	87.5	DC	7.75	83.71	3.33	0	4.67	4.67	9.34
6v6_SSG-P_30X35	87.5	A	10.22	103.36	11.55	0	7.38	8.43	15.81
6v6_SSG-P_30X35	87.5	DC	9.7	95.97	11	0	7.52	9.31	16.83
6v6_SSG-P_30X35	87.5	A	9.02	93.67	4.58	0	5.65	6.87	12.52
6v6_SSG-P_30X35	87.5	CE	9.72	99.72	10.11	0	6.74	7.59	14.33
6v6_SSG-P_30X35	87.5	A	8.37	87.55	4.85	0	4.78	5.51	10.28
6v6_SSG-P_30X35	87.5	DE	9.54	98.61	6.26	0	7	7.61	14.61
6v6_SSG-P_30X35	87.5	CC	10.49	108.31	10.66	0	6.75	7.64	14.39
6v6_SSG-P_30X35	87.5	DC	10.27	103.64	9.81	0	7.62	8.4	16.02
6v6_SSG-P_30X35	87.5	CC	9.11	94.13	3.73	0	5.56	6.74	12.3
6v6_SSG-P_30X35	87.5	CE	10.51	107.57	11.38	0.13	7.15	7.65	14.8
6v6_SSG-P_30X35	87.5	DE	8.18	82.27	6.49	0	6.51	6.8	13.31
6v6_SSG-P_30X35	87.5	A	9.68	95.29	9.68	0	8.31	8.91	17.22
6v6_SSG-P_30X35	87.5	DE	9.72	97	7.95	0	7.75	7.88	15.64
6v6_SSG-P_30X35	87.5	CE	10.66	109.72	18.84	0.54	7.51	7.66	15.17
6v6_SSG-P_30X35	87.5	CC	10.62	106.08	12.24	0	8.36	8.06	16.42
6v6_SSG-P_30X35	87.5	CC	9.64	99.2	10.35	0	7.33	6.95	14.28
6v6_SSG-P_30X35	87.5	A	9.29	94.12	6.46	0	5.59	8.23	13.82
6v6_SSG-P_30X35	87.5	CE	9.98	100.17	12.63	0	7.93	8.54	16.47
6v6_SSG-P_30X35	87.5	DC	9.35	96.02	15.62	0.36	6.53	6.31	12.83
6v6_SSG-P_30X35	87.5	CE	11.04	111.69	12.96	0	8.86	8.93	17.79
6v6_SSG-P_30X35	87.5	DC	9.64	103.56	5.95	0	5.87	5.41	11.29
6v6_SSG-P_30X35	87.5	DC	11.24	111.88	14.93	0.4	7.98	10.51	18.48
6v6_SSG-P_30X35	87.5	Mean	10.87	110.96	8.67	0.11	7.86	8.5	16.36
6v6_SSG-P_30X35	87.5	DC	10.44	110.52	4.29	0	6.77	6.43	13.21
6v6_SSG-P_30X35	87.5	DC	10.64	116.31	5.11	0	5.27	4.54	9.81
6v6_SSG-P_30X35	87.5	A	10.22	101.52	8.91	0	8.52	8.9	17.43
6v6_SSG-P_30X35	87.5	DC	12	120.45	10.27	0	9.74	10.46	20.19
6v6_SSG-P_30X35	87.5	A	8.52	89.74	2.28	0	5.94	5.64	11.58
6v6_SSG-P_30X35	87.5	CE	10.63	108.51	6.49	0	7.82	8.34	16.16
6v6_SSG-P_30X35	87.5	CC	11.34	117.25	7.85	0	7.48	7.72	15.2
6v6_SSG-P_30X35	87.5	DC	11.5	112.05	10.45	0	9.82	11.48	21.29
6v6_SSG-P_30X35	87.5	CC	10.43	106.13	5.03	0	7.59	9.19	16.77
6v6_SSG-P_30X35	87.5	CE	11.38	115.38	16.36	0.56	9.26	9.14	18.41
6v6_SSG-P_30X35	87.5	DE	10.41	101.44	11.33	0	8.54	10.22	18.76
6v6_SSG-P_30X35	87.5	DE	10.54	105.36	11.24	0.56	8.41	9.01	17.43
6v6_SSG-P_30X35	87.5	CE	10.37	106.69	11.31	0	7.32	7.8	15.12
6v6_SSG-P_30X35	87.5	CC	10.49	108.45	4.72	0	6.05	8.26	14.31
6v6_SSG-P_30X35	87.5	A	11.05	115.88	6.76	0	7.06	7.51	14.57
6v6_SSG-P_30X35	87.5	CE	10.91	111.55	13.25	0	7.36	8.22	15.59
6v6_SSG-P_30X35	87.5	CE	13.01	127.7	13.76	0.88	11.29	12.08	23.37
6v6_SSG-P_30X35	87.5	DC	10.37	110.32	3.96	0	6.18	6.25	12.43
6v6_SSG-P_30X35	87.5	DE	12.22	122.92	11.36	0	8.95	10.31	19.26
6v6_SSG-P_30X35	87.5	Mean	12.18	120.89	20.94	0.32	10	11.18	21.18
6v6_SSG-P_30X35	87.5	A	11.86	119.88	18.75	0	8.99	10.42	19.41
6v6_SSG-P_30X35	87.5	DC	12.86	127.23	26.66	0.07	10.25	12.16	22.4
6v6_SSG-P_30X35	87.5	DC	12.55	121.1	21.83	1.35	11.85	13.62	25.48
6v6_SSG-P_30X35	87.5	CE	13.55	132.11	33.42	1.62	11.79	13.19	24.98
6v6_SSG-P_30X35	87.5	DE	11.69	113.51	21.29	0.13	10	11.69	21.69
6v6_SSG-P_30X35	87.5	A	10.58	104.2	14.78	0	9.55	10	19.55
6v6_SSG-P_30X35	87.5	CC	12.96	127.77	21.51	0	10.56	12.26	22.82
6v6_SSG-P_30X35	87.5	A	12	119.06	18.37	0	9.99	10.35	20.34
6v6_SSG-P_30X35	87.5	CE	11.25	113.99	15.55	0	8.6	9.82	18.42
6v6_SSG-P_30X35	87.5	DC	12.48	130.02	17.23	0	8.37	8.31	16.68
6v6_SSG-P_30X35	87.5	Mean	11.48	113.53	17.5	0	10.16	10.29	20.44
6v6_SSG-P_30X35	87.5	DE	9.75	94.54	15.32	0	8.88	9.08	17.96
6v6_SSG-P_30X35	87.5	CC	11.64	116.13	20.04	0	10.84	10.55	21.39
6v6_SSG-P_30X35	87.5	CE	13.51	131.31	22.83	0	12.22	12.61	24.83
6v6_SSG-P_30X35	87.5	DC	11	112.15	11.82	0	8.69	8.9	17.59
6v6_SSG-P_30X35	87.5	Mean	10.83	110.74	15.91	0	7.53	8.62	16.15
6v6_SSG-P_30X35	87.5	CC	12.77	128.63	23.3	0	9.73	11.69	21.43
6v6_SSG-P_30X35	87.5	DC	10.38	107.41	11.63	0	6.59	8.4	14.99
6v6_SSG-P_30X35	87.5	DC	10.37	101.21	17.81	0	9.06	10.36	19.42
6v6_SSG-P_30X35	87.5	A	9.8	103.33	5.01	0	5.64	6.69	12.33
6v6_SSG-P_30X35	87.5	DE	6.11	72.7	1.66	0	1.46	1.25	2.71
6v6_SSG-P_30X35	87.5	A	9.41	95.15	8.7	0	7.19	7.73	14.92
6v6_SSG-P_30X35	87.5	CC	11.1	108.78	14.01	0	8.32	10.19	18.51
6v6_SSG-P_30X35	87.5	CC	12.11	127.04	24.84	0	8.74	8.39	17.13
6v6_SSG-P_30X35	87.5	CC	12.09	124.98	15.85	0	7	9.07	16.07
6v6_SSG-P_30X35	87.5	DC	11.41	115.52	18.71	0	8.02	9.15	17.17
6v6_SSG-P_30X35	87.5	CE	13.58	133.39	33.49	0	11.13	11.87	23.01
6v6_SSG-P_30X35	87.5	Mean	11	112.75	13.79	0.04	7.92	8.61	16.53
6v6_SSG-P_30X35	87.5	CC	12.63	123.79	21.25	0	10.43	12.25	22.67
6v6_SSG-P_30X35	87.5	DC	12.87	130.4	22.23	0	8.53	10.65	19.18
6v6_SSG-P_30X35	87.5	DC	10.98	108.53	15.73	0	9.37	10.43	19.8
6v6_SSG-P_30X35	87.5	A	10.3	105.83	17.35	0	7.15	8.12	15.27
6v6_SSG-P_30X35	87.5	DE	5.71	69.39	0	0	0.44	0.56	1
6v6_SSG-P_30X35	87.5	A	9.1	95.73	5.11	0	6.38	5.78	12.16
6v6_SSG-P_30X35	87.5	CC	10.89	115.06	6.89	0	7.02	6.04	13.06
6v6_SSG-P_30X35	87.5	CC	12.86	132.72	19.8	0	8.77	9.91	18.68
6v6_SSG-P_30X35	87.5	CC	13.15	134.8	19.82	0	9.76	11.15	20.91
6v6_SSG-P_30X35	87.5	DC	9.83	96.93	9.56	0	8.99	9.73	18.72
6v6_SSG-P_30X35	87.5	CE	12.63	127.12	13.92	0.41	10.27	10.14	20.4
6v6_SSG-P_30X35	87.5	Mean	12.37	122.93	21.54	0.09	9.57	11.29	20.86
6v6_SSG-P_30X35	87.5	A	12.74	129.47	17.48	0	9	9.18	18.18
6v6_SSG-P_30X35	87.5	DC	11.48	115.6	20.3	0	8.23	11.62	19.86
6v6_SSG-P_30X35	87.5	A	11.35	114.16	22.14	1.08	7.58	9.51	17.1
6v6_SSG-P_30X35	87.5	DE	10.93	107.72	9.07	0	8.36	9.98	18.34
6v6_SSG-P_30X35	87.5	A	11.66	119.03	14.15	0	8.97	9.74	18.71
6v6_SSG-P_30X35	87.5	CC	12.47	125.27	14.92	0	7.67	10.84	18.51
6v6_SSG-P_30X35	87.5	CC	13.34	136.23	30.99	0	9.15	10.22	19.37
6v6_SSG-P_30X35	87.5	CC	14.38	145.69	27.46	0	10.02	12.73	22.75
6v6_SSG-P_30X35	87.5	A	10.88	106.2	13.58	0	10.4	11.6	22
6v6_SSG-P_30X35	87.5	A	13.59	127.3	25	0	11.85	15.77	27.62
6v6_SSG-P_30X35	87.5	DC	11.93	118.13	39.42	0	10.28	10.44	20.72
6v6_SSG-P_30X35	87.5	CE	13.63	130.32	23.99	0	13.35	13.9	27.25
6v6_SSG-P_30X35	87.5	Mean	11.68	118.17	17.47	0.1	8.57	9.65	18.22
6v6_SSG-P_30X35	87.5	DC	12.47	125.97	20.6	0.23	9.28	10.04	19.32
6v6_SSG-P_30X35	87.5	DC	10.66	113.69	14.03	0	6.53	6.83	13.36
6v6_SSG-P_30X35	87.5	A	11.8	121.58	19.34	0	8.59	8.65	17.24
6v6_SSG-P_30X35	87.5	CC	11.45	115.39	11.98	0	7.53	10.13	17.66
6v6_SSG-P_30X35	87.5	CC	13.81	139.81	23.48	0	9.45	11.19	20.64
6v6_SSG-P_30X35	87.5	A	9.47	97.41	7.59	0	6.24	7.51	13.75
6v6_SSG-P_30X35	87.5	CE	11.23	110.99	17.31	0	8.71	10.61	19.32
6v6_SSG-P_30X35	87.5	DC	11.56	114.8	20.59	0	9.72	10.22	19.94
6v6_SSG-P_30X35	87.5	CE	12.65	123.88	22.3	0.65	11.06	11.65	22.71
8v8_SSG-P_35x40	87.5	DC	8.47	89.36	4.17	0	6.45	5.49	11.94
8v8_SSG-P_35x40	87.5	A	9.67	100.31	13.84	0	6.43	6.99	13.42
8v8_SSG-P_35x40	87.5	DC	9.29	95.39	24.51	0	6.11	6.9	13.01
8v8_SSG-P_35x40	87.5	DC	9.99	100.29	17.92	0	8	8.46	16.46
8v8_SSG-P_35x40	87.5	CC	9.85	104.29	11.1	0	5.1	6.06	11.15
8v8_SSG-P_35x40	87.5	CE	8.66	87.05	14.29	1.07	8.07	7.58	15.65
8v8_SSG-P_35x40	87.5	DE	7.67	79.71	7.05	0	5.65	5.67	11.32
8v8_SSG-P_35x40	87.5	CE	8.17	87.96	4.88	0	5.21	4.46	9.67
8v8_SSG-P_35x40	87.5	CE	8.41	85.41	8.32	0	7.3	6.5	13.8
8v8_SSG-P_35x40	87.5	A	7.31	76.77	3.37	0	5.11	4.69	9.8
8v8_SSG-P_35x40	87.5	DC	10.78	113.05	8.87	0	6.82	7.71	14.53
8v8_SSG-P_35x40	87.5	DE	9.81	100.56	9.15	0	6.05	6.9	12.95
8v8_SSG-P_35x40	87.5	CC	8.61	93.23	4.09	0	4.23	5.25	9.49
8v8_SSG-P_35x40	87.5	A	9.1	97.19	6.53	0	4.87	6.03	10.9
8v8_SSG-P_35x40	87.5	DC	9.3	95.94	11.84	0	6.95	6.47	13.42
8v8_SSG-P_35x40	87.5	Mean	9.01	93.77	10	0.07	6.16	6.34	12.5
5v5_SSG-P_30x30	90	Mean	11.75	117.98	17.76	0.26	8.99	10.1	19.1
5v5_SSG-P_30x30	90	CC	13.52	133.21	34.77	1.01	12.42	12.72	25.14
5v5_SSG-P_30x30	90	A	11.38	114.37	13.71	0.4	8.16	9.85	18.01
5v5_SSG-P_30x30	90	A	10.72	110.34	9.11	0	7.6	8.1	15.7
5v5_SSG-P_30x30	90	DC	11.42	115.36	13.61	0	8.82	9.8	18.62
5v5_SSG-P_30x30	90	CC	11.27	113.71	10.47	0.48	7.52	10	17.51
5v5_SSG-P_30x30	90	CE	13.02	127.92	23.48	1.33	11.16	11.72	22.88
5v5_SSG-P_30x30	90	DE	9.98	100.32	16.26	0.82	7.41	8.89	16.3
5v5_SSG-P_30x30	90	A	10.82	109.15	12.74	0	8.07	9.75	17.82
5v5_SSG-P_30x30	90	CE	12.47	124.43	23.99	0	10.57	10.92	21.5
5v5_SSG-P_30x30	90	A	10.84	107.83	20.63	0	9.01	9.53	18.53
5v5_SSG-P_30x30	90	CC	12.63	131.31	8.69	0	6.98	10.57	17.54
5v5_SSG-P_30x30	90	CC	12.31	127.95	16.04	0	8.28	7.77	16.05
5v5_SSG-P_30x30	90	CC	12.8	129.22	21.18	0	9.45	11.17	20.62
5v5_SSG-P_30x30	90	A	12.16	122.04	16.09	0	9.41	10.22	19.62
5v5_SSG-P_30x30	90	CE	10.64	106.66	22.93	0	7.75	8.61	16.36
5v5_SSG-P_30x30	90	DC	12.01	113.93	20.49	0.16	11.27	12.03	23.3
5v5_SSG-P_30x30	90	Mean	12.73	126.52	31.04	1.89	10.16	11.33	21.49
5v5_SSG-P_30x30	90	A	14.02	138.52	34.35	5.72	10.9	12.17	23.07
5v5_SSG-P_30x30	90	DC	12.1	124.62	34.4	0.89	7.84	9.22	17.06
5v5_SSG-P_30x30	90	DC	13.05	127.3	31.67	1.52	11.15	12.48	23.63
5v5_SSG-P_30x30	90	CE	15.91	154.22	56.02	3.01	13.3	16.48	29.78
5v5_SSG-P_30x30	90	DE	11.28	109.25	29.04	3.16	10.13	11.24	21.38
5v5_SSG-P_30x30	90	A	10.8	103.33	17.21	0.29	10.52	11.54	22.06
5v5_SSG-P_30x30	90	CC	12.79	133.59	25	1.01	7.7	8.67	16.37
5v5_SSG-P_30x30	90	A	13.42	130.04	34.57	1.56	10.95	12.95	23.9
5v5_SSG-P_30x30	90	CE	12.01	123.13	26.8	1.74	9.33	9.12	18.45
5v5_SSG-P_30x30	90	DC	11.92	121.19	21.32	0	9.77	9.39	19.16
3v3_SSG-P_20x30	100	Mean	10.96	113.1	9.09	0	7.79	8.55	16.34
3v3_SSG-P_20x30	100	DC	11.62	129.9	0.28	0	4.68	4.77	9.44
3v3_SSG-P_20x30	100	CC	11.75	124.45	14.72	0	7.35	8.36	15.71
3v3_SSG-P_20x30	100	DC	11.04	110.14	4.87	0	9.48	9.77	19.24
3v3_SSG-P_20x30	100	DC	10.07	103.81	8.82	0	7.4	7.78	15.18
3v3_SSG-P_20x30	100	A	10.57	105.11	12.25	0	8.7	10.57	19.27
3v3_SSG-P_20x30	100	A	10.73	105.21	13.6	0	9.13	10.06	19.18
5v5_SSG-P_40x25	100	Mean	14.56	149.72	38.32	0.93	10.25	10.98	21.23
5v5_SSG-P_40x25	100	CC	17.14	173.65	63.67	0.19	13.53	14.21	27.75
5v5_SSG-P_40x25	100	A	12.83	129.59	32.61	0	9.58	9.7	19.28
5v5_SSG-P_40x25	100	A	13.44	142.17	23.07	0	6.9	9.7	16.6
5v5_SSG-P_40x25	100	CE	15.08	156.37	44.47	0.19	10.29	11.43	21.71
5v5_SSG-P_40x25	100	A	11.59	117.61	19.47	0	9.06	9.07	18.13
5v5_SSG-P_40x25	100	CC	14.59	152.76	34.42	0	8.99	10.69	19.68
5v5_SSG-P_40x25	100	CC	14.13	146.57	34.48	0.39	9.25	10.31	19.57
5v5_SSG-P_40x25	100	CC	16.46	173.33	46.47	4.31	10.5	10.87	21.37
5v5_SSG-P_40x25	100	A	15.65	158.29	46.44	0.78	11.19	11.57	22.76
5v5_SSG-P_40x25	100	CE	14.7	146.82	38.1	3.47	13.17	12.28	25.45
5v5_SSG-P_40x25	100	Mean	12.3	121.57	23.57	0.59	10.18	11.53	21.71
5v5_SSG-P_40x25	100	DC	13.42	131.53	28.29	0	10.49	13.9	24.39
5v5_SSG-P_40x25	100	DC	10.96	115.6	17.43	0	7.59	6.32	13.92
5v5_SSG-P_40x25	100	A	12.26	127.92	21.92	0	9.17	8.28	17.45
5v5_SSG-P_40x25	100	DC	12.43	118.45	29.19	0	11.28	13.25	24.52
5v5_SSG-P_40x25	100	A	12.49	124.59	22.61	0.26	10.59	11.69	22.29
5v5_SSG-P_40x25	100	DC	13.78	133.54	32.76	4.62	11.56	14.59	26.15
5v5_SSG-P_40x25	100	CC	12.22	123.09	12.33	0	7.72	11.53	19.25
5v5_SSG-P_40x25	100	CE	15.11	146.34	35.47	0	13.55	15.92	29.47
5v5_SSG-P_40x25	100	DE	11.18	106.56	22.43	0	10.34	12.58	22.92
5v5_SSG-P_40x25	100	A	9.89	96.4	7.23	0.3	9.3	9.6	18.9
5v5_SSG-P_40x25	100	A	11.62	114.15	17.6	2.77	10.33	10.32	20.65
5v5_SSG-P_40x25	100	A	12.58	127.33	21.36	0.4	8.65	10.26	18.91
5v5_SSG-P_40x25	100	CE	12.87	129.98	27.15	0	9	11.46	20.46
5v5_SSG-P_40x25	100	DC	10.54	101.84	27.02	0	9.91	10.77	20.67
5v5_SSG-P_40x25	100	CE	13.28	125.46	33.66	1.13	12.99	13.38	26.37
5v5_SSG-P_40x25	100	DC	12.19	122.37	20.6	0	10.34	10.65	20.99
5v5_SSG-P_40x25	100	Mean	12.58	123.63	21.03	0.32	10.55	12.05	22.6
5v5_SSG-P_40x25	100	CC	15.12	145.64	34.19	0	13.94	16.06	29.99
5v5_SSG-P_40x25	100	DC	12.55	128.44	14.67	0	8.42	11.19	19.61
5v5_SSG-P_40x25	100	A	12.34	120.74	18.22	0	9.45	11.42	20.87
5v5_SSG-P_40x25	100	DC	12.53	120.5	17.57	0	12.41	12.8	25.22
5v5_SSG-P_40x25	100	A	10.36	106.2	9.77	0	8.4	8.59	17
5v5_SSG-P_40x25	100	CC	14.65	145.86	37.94	0	11.3	13.77	25.07
5v5_SSG-P_40x25	100	CC	10.84	106.76	11.68	0	7.73	10.37	18.1
5v5_SSG-P_40x25	100	CE	13.1	135.29	25.9	1.09	8.56	10.26	18.82
5v5_SSG-P_40x25	100	DE	11.23	104.6	14.39	0	10.68	12.62	23.3
5v5_SSG-P_40x25	100	A	10.54	98.19	12.12	0	10.86	12.11	22.97
5v5_SSG-P_40x25	100	A	12.01	116.83	18.76	0.76	11.2	11.48	22.68
5v5_SSG-P_40x25	100	DE	14.63	144.59	24.49	2.37	11.12	12.86	23.97
5v5_SSG-P_40x25	100	CC	12.27	123.85	21.02	0	9.14	11.01	20.16
5v5_SSG-P_40x25	100	CC	14.02	138.95	25.19	0	11.18	12.99	24.17
5v5_SSG-P_40x25	100	A	12.69	126.21	18.3	0	10.58	12.23	22.81
5v5_SSG-P_40x25	100	A	11.71	112.84	20.61	0.09	11.28	11.33	22.61
5v5_SSG-P_40x25	100	DC	12.2	114.62	22.19	0	12.21	12.95	25.16
5v5_SSG-P_40x25	100	CE	12.32	118.65	22.18	0.08	11.97	13.19	25.16
5v5_SSG-P_40x25	100	DE	13.84	140.28	30.37	1.68	10	11.77	21.77
6v6_SSG-P_30X40	100	Mean	12.21	121.98	25.85	3.79	9.19	10.55	19.74
6v6_SSG-P_30X40	100	CC	14.98	144.55	35.52	2.82	12.9	14.19	27.09
6v6_SSG-P_30X40	100	A	10.93	110.06	17.16	1.37	8.16	8.23	16.39
6v6_SSG-P_30X40	100	A	11.58	117.54	20.64	3.2	8.4	10.11	18.51
6v6_SSG-P_30X40	100	CC	11.69	116.31	22.86	1.03	7.19	10.29	17.48
6v6_SSG-P_30X40	100	CE	13.16	128.2	38.44	7.15	10.76	12.91	23.67
6v6_SSG-P_30X40	100	A	10.96	107.7	24.88	1.69	9.73	10.62	20.35
6v6_SSG-P_30X40	100	CE	13.86	139.67	38.48	9.41	11.91	11.65	23.56
6v6_SSG-P_30X40	100	CC	9.4	97.82	5.89	0	5.45	6.97	12.42
6v6_SSG-P_30X40	100	CC	13.58	137.94	25.64	6.25	9.33	10.65	19.99
6v6_SSG-P_30X40	100	CE	11.95	120.03	28.99	4.97	8.08	9.88	17.96
5v5_SSG-P_30x35	105	Mean	11.54	114.5	15.35	0.03	9.5	10.47	19.98
5v5_SSG-P_30x35	105	DC	11.6	119.48	16.86	0	7.88	8.97	16.84
5v5_SSG-P_30x35	105	DC	11.2	117.49	10.96	0.08	7.29	7.82	15.11
5v5_SSG-P_30x35	105	A	10.75	109.5	6.85	0	8.32	8.67	16.98
5v5_SSG-P_30x35	105	DC	12.31	118.33	20.14	0.08	11.03	12.29	23.32
5v5_SSG-P_30x35	105	A	10.35	105.29	8.37	0	8.01	8.23	16.23
5v5_SSG-P_30x35	105	DC	11.8	115.42	13.98	0	10.74	11.68	22.42
5v5_SSG-P_30x35	105	CC	10.32	100.74	9.04	0	8.6	10.14	18.74
5v5_SSG-P_30x35	105	CE	13.27	132.87	24.4	0	10.12	11.96	22.08
5v5_SSG-P_30x35	105	DE	10.38	99.67	14.74	0	9.97	9.86	19.82
5v5_SSG-P_30x35	105	A	9.64	91.88	8.1	0	9.42	10.36	19.78
5v5_SSG-P_30x35	105	A	11.17	111.94	15.26	0	9.42	9.39	18.81
5v5_SSG-P_30x35	105	CC	12.59	125.51	16.09	0	8.92	12.1	21.03
5v5_SSG-P_30x35	105	CE	10.95	108.96	13.15	0.08	7.75	10.92	18.67
5v5_SSG-P_30x35	105	DC	12.37	119.5	28.46	0.09	11.82	11.79	23.62
5v5_SSG-P_30x35	105	CE	13.84	131.7	22.81	0	12.57	15.06	27.63
5v5_SSG-P_30x35	105	DC	12.13	123.65	16.3	0.08	10.18	8.35	18.53
5v5_SSG-P_30x35	105	Mean	12.08	121.04	18.6	0.19	9.28	10.43	19.7
5v5_SSG-P_30x35	105	DC	11.4	117.14	12.81	0	7.95	8.1	16.06
5v5_SSG-P_30x35	105	A	12.68	128.32	23.94	0	9.42	10.39	19.81
5v5_SSG-P_30x35	105	DC	10.76	106.78	12.18	0.11	8.78	10.18	18.96
5v5_SSG-P_30x35	105	A	10.92	111.76	8.22	0	7.58	8.74	16.32
5v5_SSG-P_30x35	105	CC	13.01	130.12	27.32	0.62	10.33	11.22	21.55
5v5_SSG-P_30x35	105	CC	11.09	111.2	11.31	0	7.3	9.79	17.09
5v5_SSG-P_30x35	105	CE	13.45	135.44	27.41	0.85	10.87	10.92	21.79
5v5_SSG-P_30x35	105	DE	10.6	105.42	12.2	0	7.85	9.4	17.25
5v5_SSG-P_30x35	105	A	10.02	99.59	7.73	0	8.04	8.94	16.97
5v5_SSG-P_30x35	105	DE	11.03	108.58	15.35	0	9.75	10.84	20.59
5v5_SSG-P_30x35	105	CC	12.47	125.39	16.07	0	8.48	11.02	19.5
5v5_SSG-P_30x35	105	CC	13.55	137.78	22.97	0	9.4	10.57	19.97
5v5_SSG-P_30x35	105	CE	12.22	124.88	25.01	0	8.19	10.48	18.67
5v5_SSG-P_30x35	105	A	12.62	124.74	22.04	0	8.96	12.86	21.81
5v5_SSG-P_30x35	105	DC	11.47	113.58	21.65	0	10.09	10.01	20.1
5v5_SSG-P_30x35	105	CE	14.42	136.81	33.59	1.26	13.75	14.82	28.57
5v5_SSG-P_30x35	105	DC	12.37	128.15	12.19	0	9.71	8.33	18.04
5v5_SSG-P_30x35	105	DE	13.35	133.07	22.85	0.58	10.5	11.09	21.58
5v5_SSG-P_30x35	105	Mean	11.97	120.83	19.49	0.08	8.69	10.37	19.06
5v5_SSG-P_30x35	105	DC	12.25	130.39	12.7	0	6.33	7.65	13.98
5v5_SSG-P_30x35	105	DC	11.16	117.56	11.02	0.16	5.92	7.8	13.71
5v5_SSG-P_30x35	105	A	11.67	119.88	23.99	0	8.51	8.9	17.41
5v5_SSG-P_30x35	105	DC	11.42	112.08	19.07	0	8.45	11.49	19.94
5v5_SSG-P_30x35	105	A	9.18	94.62	7.71	0	6.23	7.77	14.01
5v5_SSG-P_30x35	105	CC	13.98	138.04	44.06	0	10.94	11.96	22.91
5v5_SSG-P_30x35	105	DC	11.92	120.07	14.96	0	7.96	11.06	19.01
5v5_SSG-P_30x35	105	CC	10.77	108.38	12.92	0	7.51	10.14	17.65
5v5_SSG-P_30x35	105	CE	13.81	137.81	34.37	1.48	9.97	12.16	22.13
5v5_SSG-P_30x35	105	DE	11.44	114.96	14.27	0	8.39	10.84	19.23
5v5_SSG-P_30x35	105	A	9.89	100.11	15.52	0	6.54	8.87	15.42
5v5_SSG-P_30x35	105	DE	11.84	119.85	11.35	0	9.1	9.94	19.04
5v5_SSG-P_30x35	105	A	9.44	95.2	9.54	0	7.84	8.77	16.61
5v5_SSG-P_30x35	105	CC	11.72	117.66	18.6	0	7.11	12.02	19.13
5v5_SSG-P_30x35	105	CC	12.26	132.46	13.9	0	6.01	7.23	13.24
5v5_SSG-P_30x35	105	A	12.41	123.88	8.05	0	9.72	10.96	20.68
5v5_SSG-P_30x35	105	DC	12.71	120.06	35.11	0	13.11	12.88	25.99
5v5_SSG-P_30x35	105	CE	14.08	136.99	24.89	0	12.7	14.31	27
5v5_SSG-P_30x35	105	DC	13.77	142.32	28.95	0	9.61	10.04	19.65
5v5_SSG-P_30x35	105	DE	13.64	134.35	28.9	0	11.82	12.64	24.46
5v5_SSG-P_30x35	105	Mean	12.41	125.67	21.42	0.14	9.26	10.27	19.53
5v5_SSG-P_30x35	105	DC	11.79	120.67	12.1	0	8.14	9.57	17.7
5v5_SSG-P_30x35	105	DC	10.76	114.22	15.71	0	6.71	6.36	13.07
5v5_SSG-P_30x35	105	A	12.14	125.82	16.43	0	7.47	8.83	16.3
5v5_SSG-P_30x35	105	DC	12.38	124.42	27.4	0	10.06	10.54	20.6
5v5_SSG-P_30x35	105	A	11.37	117.45	12.28	0	8.15	8.41	16.55
5v5_SSG-P_30x35	105	CC	14.25	145.08	40.25	0	9.73	10.88	20.6
5v5_SSG-P_30x35	105	DC	12.43	118.01	19.45	0	11.39	13.24	24.63
5v5_SSG-P_30x35	105	CC	11.32	112.62	17	0	8.1	10.57	18.67
5v5_SSG-P_30x35	105	CE	13.46	138.72	31.06	2.74	9.97	9.27	19.24
5v5_SSG-P_30x35	105	DE	10.81	106.14	12.02	0	9.87	11.04	20.9
5v5_SSG-P_30x35	105	A	11.66	114.36	19.24	0	10.91	11.13	22.04
5v5_SSG-P_30x35	105	DE	12.38	128.26	22.45	0	8.59	9.99	18.59
5v5_SSG-P_30x35	105	A	10.68	108.47	9.71	0	7.24	9.02	16.26
5v5_SSG-P_30x35	105	CC	11.06	116.28	17.13	0	5.91	7.75	13.65
5v5_SSG-P_30x35	105	CC	13.34	138.44	26.49	0	9.08	9.71	18.79
5v5_SSG-P_30x35	105	A	12.18	124.04	21.29	0	8.35	9.45	17.8
5v5_SSG-P_30x35	105	DC	14.15	136.38	42.19	0	12.7	15.64	28.34
5v5_SSG-P_30x35	105	CE	14.28	139.24	21.92	0	12	12.52	24.52
5v5_SSG-P_30x35	105	DC	13.32	139.83	16.81	0	9.82	8.84	18.66
5v5_SSG-P_30x35	105	DE	14.54	144.93	27.58	0	10.97	12.7	23.68
5v5_SSG-P_30x35	105	Mean	11.26	117.18	19.76	0.05	7.23	8.15	15.38
5v5_SSG-P_30x35	105	DC	11.11	123.3	11.74	0.13	4.55	5.1	9.65
5v5_SSG-P_30x35	105	A	10.51	109.77	18.92	0	6.92	7.79	14.71
5v5_SSG-P_30x35	105	DC	10.05	104.03	15.86	0	7.47	7.59	15.05
5v5_SSG-P_30x35	105	CC	13.62	137.66	38.19	0	9.84	10.9	20.75
5v5_SSG-P_30x35	105	CC	10.98	114.06	18.69	0	6.34	8.94	15.27
5v5_SSG-P_30x35	105	DE	11.2	113.81	19.66	0	7.93	9.46	17.39
5v5_SSG-P_30x35	105	A	10.31	106.38	9.55	0	7.2	7.94	15.14
5v5_SSG-P_30x35	105	A	10.7	114.21	19.24	0	7	6.42	13.42
5v5_SSG-P_30x35	105	A	11.75	120.05	24.66	0	7.35	8.95	16.3
5v5_SSG-P_30x35	105	DC	12.35	128.55	21.12	0.34	7.71	8.42	16.13
5v5_SSG-P_30x35 con sponde	105	Mean	11.79	118.93	16.54	0.1	8.68	10.12	18.8
5v5_SSG-P_30x35 con sponde	105	CC	14.03	136.44	28.48	0	12.66	13.66	26.32
5v5_SSG-P_30x35 con sponde	105	DC	13.03	135.77	17.56	0	7.91	9.62	17.53
5v5_SSG-P_30x35 con sponde	105	DC	10.53	114.79	8.75	0	4.81	5.67	10.48
5v5_SSG-P_30x35 con sponde	105	A	11.53	116.45	13.96	0	7.9	9.42	17.32
5v5_SSG-P_30x35 con sponde	105	DC	10.51	108.62	7.2	0	7.66	7.79	15.46
5v5_SSG-P_30x35 con sponde	105	A	10.9	111.6	10.33	0	7.53	9.24	16.76
5v5_SSG-P_30x35 con sponde	105	CC	11.99	119.36	14.02	0	8.21	11.12	19.33
5v5_SSG-P_30x35 con sponde	105	CE	14	138.34	35.91	0.49	11.06	12.42	23.48
5v5_SSG-P_30x35 con sponde	105	DE	10.7	105.2	11.07	0	8.89	10.31	19.2
5v5_SSG-P_30x35 con sponde	105	A	9.55	96.82	7.48	0	7.52	8.62	16.15
5v5_SSG-P_30x35 con sponde	105	CE	10.47	109.74	15.88	0	7.17	7.16	14.33
5v5_SSG-P_30x35 con sponde	105	A	10.38	104.92	10.69	0	8.27	8.24	16.5
5v5_SSG-P_30x35 con sponde	105	CC	11.98	119.4	13.32	0	7.99	11.22	19.22
5v5_SSG-P_30x35 con sponde	105	DE	13.44	136.13	22.59	0.49	9.25	10.88	20.13
5v5_SSG-P_30x35 con sponde	105	CC	11.85	116.61	20.72	0	8.21	11.73	19.95
5v5_SSG-P_30x35 con sponde	105	A	11.69	119.77	15.42	0	8.52	9.17	17.68
5v5_SSG-P_30x35 con sponde	105	A	12.8	123.93	19.34	0	10.54	12.88	23.42
5v5_SSG-P_30x35 con sponde	105	DC	11.5	111.63	22.31	0	10.71	11.2	21.92
5v5_SSG-P_30x35 con sponde	105	DE	13.22	134.14	19.15	0.84	10.04	11.92	21.96
4v4_SSG-P_30x30	112.5	Mean	11.71	117.04	12.9	0.02	9.34	10.51	19.85
4v4_SSG-P_30x30	112.5	CC	12.5	121.66	18.38	0	11.75	13.86	25.61
4v4_SSG-P_30x30	112.5	A	11.34	117.89	5.45	0	7.21	8.43	15.64
4v4_SSG-P_30x30	112.5	DC	12.14	118.93	16.57	0.11	10.42	12.22	22.64
4v4_SSG-P_30x30	112.5	CE	11.38	111.01	19.51	0	9.79	11.41	21.19
4v4_SSG-P_30x30	112.5	DE	11.92	115.9	17.68	0	9.4	12.53	21.93
4v4_SSG-P_30x30	112.5	A	9.35	95.08	2.31	0	6.35	7.24	13.59
4v4_SSG-P_30x30	112.5	CC	11.17	112.94	8.54	0	7.95	9.95	17.9
4v4_SSG-P_30x30	112.5	CC	11.95	122.25	13.36	0	9.22	10.23	19.45
4v4_SSG-P_30x30	112.5	CC	12.62	125.49	14.51	0	10.17	10.99	21.16
4v4_SSG-P_30x30	112.5	A	11.75	118.46	11.25	0	8.8	9.24	18.04
4v4_SSG-P_30x30	112.5	CE	11.64	118.36	12.9	0	9.28	9.24	18.52
4v4_SSG-P_30x30	112.5	DC	11.9	115.94	19.03	0.21	11.71	12.05	23.77
4v4_SSG-P_30x30	112.5	DC	12.51	127.55	8.2	0	9.36	9.19	18.55
4v4_SSG-P_30x30	112.5	Mean	13.81	145.28	40.92	0.47	8.86	8.54	17.39
4v4_SSG-P_30x30	112.5	CC	15.53	158.43	47.69	0	11.2	11	22.2
4v4_SSG-P_30x30	112.5	DC	14.62	155.08	36.8	0.74	8.92	8.27	17.19
4v4_SSG-P_30x30	112.5	A	14.14	148.76	45.41	1.21	9.7	8.92	18.61
4v4_SSG-P_30x30	112.5	DC	13.23	138.28	32.62	0.89	9.58	8.72	18.3
4v4_SSG-P_30x30	112.5	CC	14.5	156.31	49.69	0.88	8.69	6.69	15.38
4v4_SSG-P_30x30	112.5	A	13.16	139.46	45.65	0	7.82	7.11	14.93
4v4_SSG-P_30x30	112.5	CE	12.56	134.65	36.41	0	6.92	7.83	14.75
4v4_SSG-P_30x30	112.5	DC	12.7	131.26	33.11	0	8.02	9.75	17.77
4v4_SSG-P_30x30	112.5	Mean	13.58	133.64	24.05	0.18	11.64	13.23	24.87
4v4_SSG-P_30x30	112.5	A	13.57	133.14	21.24	0.67	11.17	12.55	23.72
4v4_SSG-P_30x30	112.5	A	11.12	114.39	9.62	0	7.74	8.92	16.67
4v4_SSG-P_30x30	112.5	CE	15.87	154.62	44.7	0.78	15.91	15.66	31.57
4v4_SSG-P_30x30	112.5	A	11.83	112.34	12.1	0	11.42	13.26	24.68
4v4_SSG-P_30x30	112.5	CC	14.78	147.57	23.22	0	11.04	13.32	24.35
4v4_SSG-P_30x30	112.5	CC	12.7	127.86	25.52	0	9.99	12.12	22.11
4v4_SSG-P_30x30	112.5	A	14.19	141.55	28.81	0	10.9	13.34	24.24
4v4_SSG-P_30x30	112.5	CE	14.62	137.66	27.19	0	14.96	16.65	31.6
4v4_SSG-P_30x30	112.5	Mean	11.16	108.17	9.47	0	10.74	10.87	21.61
4v4_SSG-P_30x30	112.5	DC	13.22	128.88	16.84	0	11.53	12.08	23.61
4v4_SSG-P_30x30	112.5	DC	11.06	103.91	13.85	0	12.74	12.25	24.99
4v4_SSG-P_30x30	112.5	CC	9.67	95.96	3.54	0	7.51	9.52	17.03
4v4_SSG-P_30x30	112.5	DE	10.26	98.39	4.33	0	9.28	10.65	19.93
4v4_SSG-P_30x30	112.5	DE	10.59	103.43	8.52	0	10.39	11.04	21.43
4v4_SSG-P_30x30	112.5	DC	11.23	105.48	9.07	0	12.47	11.24	23.72
4v4_SSG-P_30x30	112.5	DC	12.08	121.11	10.12	0	11.27	9.32	20.59
4v4_SSG-P_30x30	112.5	Mean	12.13	123.51	21.3	0	8.31	9.9	18.21
4v4_SSG-P_30x30	112.5	CC	13.23	130.5	26.58	0	11.1	12.36	23.46
4v4_SSG-P_30x30	112.5	A	9.69	102.42	8.6	0	6.1	5.64	11.74
4v4_SSG-P_30x30	112.5	CE	13.49	136.2	30.15	0	8.31	11.56	19.87
4v4_SSG-P_30x30	112.5	CE	9.73	100.6	10.48	0	6.49	7.09	13.58
4v4_SSG-P_30x30	112.5	CC	12.53	127.64	18.17	0	7.93	10.66	18.6
4v4_SSG-P_30x30	112.5	CC	11.91	124.45	21.73	0	7.87	7.5	15.37
4v4_SSG-P_30x30	112.5	A	13.92	139.31	29.17	0	9.09	13.58	22.67
4v4_SSG-P_30x30	112.5	DC	12.54	127.02	25.51	0	9.57	10.81	20.37
5v5_SSG-P_45x25	112.5	Mean	9.71	99.01	6.23	0.11	6.89	7.83	14.72
5v5_SSG-P_45x25	112.5	CC	10.62	108.99	11.35	0.34	8.5	7.72	16.22
5v5_SSG-P_45x25	112.5	A	9.15	95.48	5.44	0	6.03	6.01	12.04
5v5_SSG-P_45x25	112.5	A	8.36	86.37	1.37	0	5.38	6.18	11.55
5v5_SSG-P_45x25	112.5	CE	9.59	95.05	9.62	0	8.42	8.53	16.94
5v5_SSG-P_45x25	112.5	A	7.29	74.81	4.02	0	5.82	5.72	11.54
5v5_SSG-P_45x25	112.5	CC	10.79	111.41	3.9	0	6.6	8.49	15.09
5v5_SSG-P_45x25	112.5	CC	10.47	107.8	10.47	0.77	7.36	8.09	15.45
5v5_SSG-P_45x25	112.5	CC	9.96	101.52	3.2	0	6.41	8.62	15.03
5v5_SSG-P_45x25	112.5	A	9.98	100.19	6.2	0	6.63	9.12	15.75
5v5_SSG-P_45x25	112.5	CE	10.84	108.51	6.75	0	7.78	9.78	17.56
5v5_SSG-P_45x25	112.5	Mean	9.82	99.11	8.25	0	7.91	8.11	16.02
5v5_SSG-P_45x25	112.5	DC	9.81	100.58	1.56	0	7.58	7.29	14.87
5v5_SSG-P_45x25	112.5	DC	10.87	110.41	18.06	0	8.39	7.86	16.25
5v5_SSG-P_45x25	112.5	DC	9.23	92.69	7.76	0	8.06	8.23	16.28
5v5_SSG-P_45x25	112.5	DE	8.92	88.35	3.74	0	8.06	8.42	16.49
5v5_SSG-P_45x25	112.5	CE	11.12	108.67	14.52	0	9.09	10.42	19.51
5v5_SSG-P_45x25	112.5	DC	8.93	93.97	3.88	0	6.3	6.43	12.73
6v6_SSG-P_30X45	112.5	Mean	11.11	111.55	17.39	2.62	8.76	9.32	18.09
6v6_SSG-P_30X45	112.5	DC	9.68	100.88	13.23	0	7.22	7.48	14.7
6v6_SSG-P_30X45	112.5	A	11.25	112.57	16.65	0	9.26	8.81	18.07
6v6_SSG-P_30X45	112.5	DC	10.22	100.56	12.41	0	8.54	9.44	17.98
6v6_SSG-P_30X45	112.5	A	10.23	101.36	9.53	0	9.28	9.79	19.07
6v6_SSG-P_30X45	112.5	CC	11.75	120.02	14.24	0	7.39	9.07	16.47
6v6_SSG-P_30X45	112.5	CC	14.74	147.08	46.12	20.98	11.96	12.59	24.54
6v6_SSG-P_30X45	112.5	CE	10.03	103.17	7.61	0	7.13	7.4	14.52
6v6_SSG-P_30X45	112.5	DC	10.98	106.78	19.3	0	9.32	10.02	19.34
6v6_SSG-P_30X45	112.5	Mean	10.9	110.42	14.71	0	7.94	9.14	17.08
6v6_SSG-P_30X45	112.5	CC	13.18	127.29	22.47	0	12.82	13.53	26.34
6v6_SSG-P_30X45	112.5	DC	10.59	108.84	10.75	0	7.32	8.59	15.91
6v6_SSG-P_30X45	112.5	DC	9.9	107.86	12.29	0	6.16	4.61	10.77
6v6_SSG-P_30X45	112.5	A	10.02	101.15	10.98	0	6.94	8.29	15.22
6v6_SSG-P_30X45	112.5	DC	11.14	112.9	25.65	0	7.03	9.87	16.9
6v6_SSG-P_30X45	112.5	A	10.48	108.06	9.83	0	7.88	8.37	16.25
6v6_SSG-P_30X45	112.5	DE	9.81	95.77	11.55	0	8.42	9.31	17.72
6v6_SSG-P_30X45	112.5	CC	12.96	133.79	12.02	0	7.53	11.19	18.72
6v6_SSG-P_30X45	112.5	CC	10.8	109.27	22.31	0	7.31	8.5	15.81
6v6_SSG-P_30X45	112.5	CC	11.72	121.53	11.62	0	7	9.31	16.31
6v6_SSG-P_30X45	112.5	A	10.74	108.13	5.51	0	7.6	8.8	16.4
6v6_SSG-P_30X45	112.5	DC	8.81	89.2	13.46	0	7.11	7.32	14.43
6v6_SSG-P_30X45	112.5	CE	11.57	111.64	22.77	0	10.14	11.19	21.33
7v7_SSG-P_45x35	112.5	CC	12.41	123.948	18.778	0.076	10.234	11.216	21.45
7v7_SSG-P_45x35	112.5	DC	11.4633	116.227	11.1667	0	7.91333	9.33	17.24
7v7_SSG-P_45x35	112.5	DC	9.006	98.568	6.738	0.204	4.886	4.874	9.758
7v7_SSG-P_45x35	112.5	A	9.86571	100.54	10.0814	0.0228571	7.07571	8.07857	15.1514
7v7_SSG-P_45x35	112.5	A	9.64833	101.548	5.94	0	6.105	6.34	12.4417
7v7_SSG-P_45x35	112.5	CC	11.25	114.94	13.35	0	7.8	8.39	16.19
7v7_SSG-P_45x35	112.5	DC	11.9	116.6	19.61	0	9.57	11.21	20.78
7v7_SSG-P_45x35	112.5	CC	11.62	117.48	10.58	0	7.37	10.29	17.67
7v7_SSG-P_45x35	112.5	CE	11.25	112.088	19.892	0.574	9.492	9.858	19.348
7v7_SSG-P_45x35	112.5	DE	8.89571	89.8714	10.4743	0	6.84143	7.67429	14.5157
7v7_SSG-P_45x35	112.5	A	9.86	99.64	8.19	0	7.85	8.27	16.12
7v7_SSG-P_45x35	112.5	CE	8.62	90.21	11.66	0	6.12	6.44	12.56
7v7_SSG-P_45x35	112.5	A	8.72167	89.7133	7.54833	0	6.43333	6.62833	13.0633
7v7_SSG-P_45x35	112.5	CC	11.7333	121.737	9.86667	0	6.28	9.42	15.7
7v7_SSG-P_45x35	112.5	DC	10.38	108.34	12.66	0	7.23	8	15.23
7v7_SSG-P_45x35	112.5	DE	11.2675	111.515	15.205	0.965	9.385	10.585	19.9725
7v7_SSG-P_45x35	112.5	CC	11.894	121.114	25.138	0.016	8.976	10.134	19.112
7v7_SSG-P_45x35	112.5	CC	11.088	113.266	15.69	0.608	8.102	9.02	17.118
7v7_SSG-P_45x35	112.5	A	10.96	113.08	19.24	2.05	7.84	9.29	17.13
7v7_SSG-P_45x35	112.5	A	8.06	79.9267	7.58667	0.333333	6.82333	7.02333	13.8433
7v7_SSG-P_45x35	112.5	CE	10.75	109.68	20.38	0	7.875	9.15	17.025
7v7_SSG-P_45x35	112.5	A	11.26	115.88	25.3	0	6.18	9.37	15.56
7v7_SSG-P_45x35	112.5	DC	9.46	94.1471	14.9257	0	7.95286	8.21857	16.1714
7v7_SSG-P_45x35	112.5	CE	11.26	110.65	19.0483	0.743333	9.77333	10.3033	20.08
7v7_SSG-P_45x35	112.5	DC	11.13	115.695	13.43	0	7.335	8.13	15.47
7v7_SSG-P_45x35	112.5	Mean	11.77	117.65	19.67	0.03	8.79	10.21	19.01
7v7_SSG-P_45x35	112.5	Mean	11.15	112.19	16.47	0.06	8.31	9.51	17.82
7v7_SSG-P_45x35	112.5	Mean	11.05	111.09	13.82	0.11	8.25	9.67	17.92
7v7_SSG-P_45x35	112.5	Mean	8.8	90.86	9.18	0.25	6.53	6.71	13.24
7v7_SSG-P_45x35	112.5	Mean	10.26	102.35	10.88	0.32	8.65	9.1	17.75
7v7_SSG-P_45x35	112.5	Mean	9.19	93.56	9.48	0.27	7.2	7.51	14.71
7v7_SSG-P_45x35	112.5	Mean	10.69	112.36	16.98	0.37	6.73	7.6	14.33
7v7_SSG-P_33x52	122.571	CC	14.2	143.58	24.19	0	10.68	12.24	22.92
7v7_SSG-P_33x52	122.571	DC	12.46	127.09	20.68	0	7.76	9.88	17.64
7v7_SSG-P_33x52	122.571	A	11.26	112.86	21.39	0.41	9	9.12	18.13
7v7_SSG-P_33x52	122.571	A	11.79	118.78	19.13	0	10.18	10.03	20.21
7v7_SSG-P_33x52	122.571	CE	10.56	108.64	11.54	0	6.92	8.46	15.38
7v7_SSG-P_33x52	122.571	DE	10.57	106.97	11.4	0	8.61	8.44	17.05
7v7_SSG-P_33x52	122.571	A	11.13	112.08	17.01	0	8.82	10.96	19.78
7v7_SSG-P_33x52	122.571	CC	11.86	125.93	7.59	0	5.83	8.42	14.25
7v7_SSG-P_33x52	122.571	DE	13.89	135.98	25.08	0	11.2	13.47	24.67
7v7_SSG-P_33x52	122.571	CC	13.2	138.32	31.61	0	7.94	9.33	17.27
7v7_SSG-P_33x52	122.571	CC	14.19	142.08	33.09	0	10.07	13.18	23.25
7v7_SSG-P_33x52	122.571	A	12.37	122.79	18.7	0	9.87	12.16	22.03
7v7_SSG-P_33x52	122.571	DC	9.76	97.97	15.34	0.14	8.14	7.84	15.97
7v7_SSG-P_33x52	122.571	CE	13.22	128.31	27.01	0	12.64	12.88	25.52
7v7_SSG-P_33x52	122.571	Mean	12.18	122.96	20.27	0.04	9.12	10.46	19.58
3v3_SSG-P_30x25	125	Mean	14.76	154.07	24.85	0	9.15	10.87	20.03
3v3_SSG-P_30x25	125	DC	13.13	135	15.77	0	8.46	9.92	18.38
3v3_SSG-P_30x25	125	DC	13.28	145.51	11.42	0	6.52	7.68	14.2
3v3_SSG-P_30x25	125	CC	16.05	171.11	38.93	0	9.2	10.12	19.32
3v3_SSG-P_30x25	125	DE	15.48	161.76	22.54	0	7.71	11.28	18.99
3v3_SSG-P_30x25	125	DC	14.96	152.66	22.9	0	11.28	12.59	23.87
3v3_SSG-P_30x25	125	DE	15.65	158.37	37.53	0	11.75	13.64	25.39
5v5_SSG-P_45x30	135	Mean	12.85	138.92	27.06	0.25	6.3	6.95	13.25
5v5_SSG-P_45x30	135	CC	15.8	165.72	44.87	0	9.62	10.75	20.38
5v5_SSG-P_45x30	135	DC	13.65	151.1	34.28	0	5.41	5.08	10.49
5v5_SSG-P_45x30	135	DC	9.81	111.75	9.49	0	3.42	3.24	6.66
5v5_SSG-P_45x30	135	A	13.29	142.33	32.55	0	7.59	7.72	15.31
5v5_SSG-P_45x30	135	DC	12.18	136.6	18.11	0	5.5	4.15	9.65
5v5_SSG-P_45x30	135	A	12.1	131.71	15.98	0	4.97	7.05	12.03
5v5_SSG-P_45x30	135	CC	15.28	157.94	57.95	4.81	9.96	10.79	20.74
5v5_SSG-P_45x30	135	CC	11.37	121.88	16.12	0	5.55	6.07	11.61
5v5_SSG-P_45x30	135	CE	12.95	136.31	13.1	0	7.15	8.13	15.28
5v5_SSG-P_45x30	135	DE	12.27	132.23	24.35	0	5.49	7.41	12.89
5v5_SSG-P_45x30	135	A	11.02	118.79	22.01	0	6	6.64	12.64
5v5_SSG-P_45x30	135	DE	12.93	140.89	18.94	0	5.52	6.2	11.72
5v5_SSG-P_45x30	135	CE	12.71	139.64	25.28	0	5.03	7.05	12.09
5v5_SSG-P_45x30	135	CE	13.28	145.81	35.92	0	6.54	5.36	11.9
5v5_SSG-P_45x30	135	A	11.92	127.93	20.12	0	6.81	6.63	13.45
5v5_SSG-P_45x30	135	DE	14.36	154.85	36.53	0	6.46	7.9	14.37
5v5_SSG-P_45x30	135	CC	12.85	145.1	25.93	0	3.94	4.67	8.61
5v5_SSG-P_45x30	135	A	13.24	145.22	24.88	0	4.91	6.8	11.7
5v5_SSG-P_45x30	135	DC	12.71	134.33	24.1	0	7.59	8.33	15.92
5v5_SSG-P_45x30	135	DE	13.36	138.24	40.7	0.27	8.6	9.04	17.64
7v7_SSG-P_35x55	137.5	Mean	10.18	108.99	15.02	0.47	5.67	6.03	11.7
7v7_SSG-P_55x35	137.5	DC	10.36	111.43	21.37	0.9	5.63	5.67	11.3
7v7_SSG-P_55x35	137.5	A	10.15	107.37	18.99	0.39	6.21	6.07	12.28
7v7_SSG-P_55x35	137.5	DC	9.1	97.7	20.87	0	4.59	5.11	9.7
7v7_SSG-P_55x35	137.5	DC	10.99	110.39	31.54	0	8.34	9.19	17.53
7v7_SSG-P_55x35	137.5	CC	10.34	115.59	12.68	0	3.54	5.04	8.58
7v7_SSG-P_55x35	137.5	CE	10.27	107.23	17.92	4.41	7.42	7.04	14.46
7v7_SSG-P_55x35	137.5	DE	9.91	104.63	11.45	0.1	5.96	6.15	12.11
7v7_SSG-P_55x35	137.5	CE	8.63	93.17	10.47	0	5.06	4.87	9.93
7v7_SSG-P_55x35	137.5	CE	9.13	96.9	8.56	0	5.92	5.36	11.28
7v7_SSG-P_55x35	137.5	A	9.13	100.11	5.66	0	4.61	5.03	9.64
7v7_SSG-P_55x35	137.5	DC	11.45	124.84	12.08	0	5.37	5.96	11.33
7v7_SSG-P_55x35	137.5	DE	11.97	127	20.71	1.22	5.99	7.41	13.39
7v7_SSG-P_55x35	137.5	CC	9.56	104.56	5.16	0	4.56	5.05	9.61
7v7_SSG-P_55x35	137.5	A	10.02	112.41	4.96	0	4.21	3.95	8.16
7v7_SSG-P_55x35	137.5	DC	11.64	121.54	22.9	0	7.63	8.57	16.2
6v6_SSG-P_30X60	150	Mean	13.66	137.84	36.35	1.93	9.93	10.92	20.85
6v6_SSG-P_30X60	150	A	13.69	136.92	46.43	2.61	10.65	11.21	21.86
6v6_SSG-P_30X60	150	DC	13.37	128.62	31.3	4.12	11.43	12.79	24.21
6v6_SSG-P_30X60	150	A	12.65	131.09	29.78	4.86	9.27	9.5	18.77
6v6_SSG-P_30X60	150	DE	12.31	116.14	24.64	0	11.83	11.55	23.38
6v6_SSG-P_30X60	150	A	11.76	120.68	10.81	0	9.33	8.65	17.99
6v6_SSG-P_30X60	150	CC	14.16	150.86	28.22	0	6.85	7.93	14.77
6v6_SSG-P_30X60	150	CC	15.12	158.16	49.74	0	7.93	8.38	16.31
6v6_SSG-P_30X60	150	CC	14.84	156.01	35.24	0	7.91	9.6	17.51
6v6_SSG-P_30X60	150	A	11.75	119.81	22.35	0	8.96	10.1	19.06
6v6_SSG-P_30X60	150	A	15.63	152.98	55.43	5.56	12.24	13.41	25.66
6v6_SSG-P_30X60	150	DC	13.19	126.59	45.54	1.87	10.05	12.8	22.85
6v6_SSG-P_30X60	150	CE	15.44	156.26	56.66	4.2	12.75	15.06	27.81
10v10_SSG-P_52.5x65	170.625	CC	14.29	148.935	44.425	2.155	10.095	9.845	19.935
10v10_SSG-P_52.5x65	170.625	DC	12.285	132.58	28.045	0	5.37	7.045	12.42
10v10_SSG-P_52.5x65	170.625	DC	10.85	125.51	10.98	0	3.11	2.57	5.68
10v10_SSG-P_52.5x65	170.625	A	10.1	104.155	22.94	1.095	7.445	6.81	14.26
10v10_SSG-P_52.5x65	170.625	DC	10.85	113.58	28.78	0.76	6.175	7.475	13.65
10v10_SSG-P_52.5x65	170.625	A	10.785	118.08	10.48	0.035	5.115	5.305	10.42
10v10_SSG-P_52.5x65	170.625	CC	11.965	127.53	39.57	3.915	5.785	7.495	13.28
10v10_SSG-P_52.5x65	170.625	DC	11.97	124.25	32.15	0	7.22	9.09	16.31
10v10_SSG-P_52.5x65	170.625	CC	10.245	110.41	19.755	1.165	4.725	6.04	10.765
10v10_SSG-P_52.5x65	170.625	CE	12.095	125.94	36.8	3.6	7.05	8.495	15.545
10v10_SSG-P_52.5x65	170.625	DE	10.39	107.825	23.295	0.695	6.105	7.995	14.1
10v10_SSG-P_52.5x65	170.625	A	10.05	105.04	21.28	0	6.96	7.14	14.1
10v10_SSG-P_52.5x65	170.625	DE	11.31	119.495	26.215	1.715	7.22	7.07	14.29
10v10_SSG-P_52.5x65	170.625	A	11.3	122.66	35.98	0	5.94	5.99	11.92
10v10_SSG-P_52.5x65	170.625	CC	12.8	139.43	28.93	3.34	4.15	6.87	11.02
10v10_SSG-P_52.5x65	170.625	DE	12.83	137.72	32.11	2.22	6.39	7.87	14.26
10v10_SSG-P_52.5x65	170.625	CC	11.475	121.52	28.415	0	5.965	7.59	13.555
10v10_SSG-P_52.5x65	170.625	CC	12.85	141.84	28.865	0.685	4.735	6.47	11.2
10v10_SSG-P_52.5x65	170.625	A	9.795	101.65	20.945	0.065	6.78	6.76	13.54
10v10_SSG-P_52.5x65	170.625	A	10.05	106.21	23.59	0.4	6.1	5.93	12.03
10v10_SSG-P_52.5x65	170.625	CE	10.28	103.01	40.13	3.3	7.62	9.19	16.81
10v10_SSG-P_52.5x65	170.625	DC	10.47	105.265	25.95	0.985	7.675	8.45	16.115
10v10_SSG-P_52.5x65	170.625	CE	11.815	122.315	33.385	3.255	8.795	8.255	17.05
10v10_SSG-P_52.5x65	170.625	DC	11.08	118.32	25.12	0	5.86	6.83	12.69
10v10_SSG-P_52.5x65	170.625	DE	12.77	139.99	26.085	1.51	5.075	6.475	11.55
10v10_SSG-P_MC	170.625	Mean	11.18	118.36	26.51	1.19	6.09	7.13	13.22
10v10_SSG-P_MC	170.625	Mean	11.67	123.94	29.07	1.37	6.68	7.34	14.02
4v4_SSG-P_35x40	175	Mean	10.46	103.44	12.23	0.23	8.31	9.52	17.83
4v4_SSG-P_35x40	175	DC	8.97	93.03	9.16	0	6.23	6.26	12.49
4v4_SSG-P_35x40	175	DC	12.33	124.46	22.41	0	7.5	10.7	18.2
4v4_SSG-P_35x40	175	DE	8.33	82.43	10.33	0	7.17	7.82	14.99
4v4_SSG-P_35x40	175	DE	8.27	77.39	10.54	0	7.41	9.1	16.51
4v4_SSG-P_35x40	175	DE	9.08	91.5	8.96	0	6.97	8.26	15.23
4v4_SSG-P_35x40	175	CE	10.63	106.59	13.71	1.68	8.7	8.9	17.6
4v4_SSG-P_35x40	175	DC	13.42	127.25	16.65	0	11.98	14.17	26.16
4v4_SSG-P_35x40	175	DC	11.19	114.25	8.46	0	8.94	8.54	17.49
4v4_SSG-P_35x40	175	DC	12.22	120.87	8.31	0	9.31	11.16	20.47
4v4_SSG-P_35x40	175	DE	10.11	96.61	13.75	0.58	8.88	10.28	19.17
4v4_SSG-P_35x40	175	Mean	11.66	116.99	16.03	0.44	9.71	9.55	19.27
4v4_SSG-P_35x40	175	DC	12.51	132.54	16.12	0	8.5	6.18	14.68
4v4_SSG-P_35x40	175	DC	10.74	109.08	17.93	1.39	8.49	9.17	17.65
4v4_SSG-P_35x40	175	DC	11.83	115.07	16.7	0	12.24	10.12	22.36
4v4_SSG-P_35x40	175	DE	11.61	113.15	9.99	0	8.86	11.07	19.94
4v4_SSG-P_35x40	175	DE	11.01	107.53	19.76	2.6	10.14	11.14	21.28
4v4_SSG-P_35x40	175	CE	9.99	105.43	16.12	0	7.25	6.44	13.69
4v4_SSG-P_35x40	175	DC	12.84	128.12	10.44	0	12.53	10.33	22.86
4v4_SSG-P_35x40	175	DC	11.35	115.78	9.13	0	8.94	8.32	17.27
4v4_SSG-P_35x40	175	DE	13.02	126.23	28.07	0	10.46	13.22	23.69
4v4_SSG-P_35x40	175	Mean	13.66	134.33	29.15	1.3	11.52	12.6	24.12
4v4_SSG-P_35x40	175	DC	13.53	143.73	20.23	1.06	8.17	9.06	17.23
4v4_SSG-P_35x40	175	DC	13.17	127.17	31.79	2.92	10.75	13.02	23.76
4v4_SSG-P_35x40	175	DC	14.69	135.16	38.27	2.94	14.77	16.94	31.7
4v4_SSG-P_35x40	175	DE	13.97	139.5	33.75	0.34	11.49	13	24.49
4v4_SSG-P_35x40	175	DC	12.91	124.5	28.34	0	11.63	12.37	23.99
4v4_SSG-P_35x40	175	DC	12.86	130.32	23.17	0	11.36	9.61	20.96
4v4_SSG-P_35x40	175	DE	14.52	139.93	28.51	1.86	12.51	14.21	26.72
4v4_SSG-P_35x40	175	Mean	11.31	113.8	16.44	0.31	9.1	9.65	18.75
4v4_SSG-P_35x40	175	DC	11.32	115.29	12.93	0	8.11	9.19	17.31
4v4_SSG-P_35x40	175	DC	10.81	108.54	18.41	0.64	8.37	9.39	17.76
4v4_SSG-P_35x40	175	DC	11.72	115.73	21.31	1.24	10.44	10.93	21.37
4v4_SSG-P_35x40	175	DE	10.18	100.87	14.61	0	8.33	9.57	17.91
4v4_SSG-P_35x40	175	CE	12.12	123.7	20.64	0	9.49	9.76	19.25
4v4_SSG-P_35x40	175	DC	11.71	118.65	10.71	0	9.88	9.05	18.93
10v10_SSG-P_95x40	190	CC	16.4	186.66	43.62	0	4.15	5.37	9.51
10v10_SSG-P_95x40	190	DC	15.72	174.16	52.77	0	5.73	7.84	13.57
10v10_SSG-P_95x40	190	DC	9.93	113.9	9.82	0	3.44	2.99	6.42
10v10_SSG-P_95x40	190	A	14.51	160.77	39.2	0	5.68	6.71	12.39
10v10_SSG-P_95x40	190	DC	14.56	171.73	22.65	0	2.28	3.2	5.48
10v10_SSG-P_95x40	190	A	13.79	159.45	25.46	0	3.08	3.47	6.55
10v10_SSG-P_95x40	190	CC	14.34	162.84	48.68	1	3.56	4.78	8.35
10v10_SSG-P_95x40	190	CC	14.54	169.5	37.87	0	3.42	4.03	7.45
10v10_SSG-P_95x40	190	CE	11.6	136.12	6.6	0	1.4	2.92	4.32
10v10_SSG-P_95x40	190	DE	12.62	140.22	23.41	0	5.15	6.08	11.23
10v10_SSG-P_95x40	190	A	11.14	131.98	0	0	2.51	2	4.51
10v10_SSG-P_95x40	190	DE	13.31	155.8	21.6	0.28	3.19	3.07	6.26
10v10_SSG-P_95x40	190	CE	12.26	137.77	10.46	0	4.54	5.99	10.53
10v10_SSG-P_95x40	190	CE	14.06	161.9	23.52	0	4.13	3.22	7.35
10v10_SSG-P_95x40	190	A	13.35	148.64	24.79	3.89	5.06	5.74	10.8
10v10_SSG-P_95x40	190	DE	15.08	167.43	34.67	0	4.98	6.47	11.45
10v10_SSG-P_95x40	190	CC	12.6	146.3	27.92	0	3.12	3.22	6.34
10v10_SSG-P_95x40	190	A	13.64	155	18.76	1.15	3.98	5.17	9.15
10v10_SSG-P_95x40	190	DC	14.63	168.56	7.37	0	3.73	3.02	6.75
10v10_SSG-P_95x40	190	DE	14.83	164.05	50.21	4.44	6.49	6.73	13.23
10v10_SSG-P_95x40	190	Mean	13.65	155.64	26.47	0.54	3.98	4.6	8.58
8v8_SSG-P_52.5x65	213.281	CC	15.33	162.32	45.15	0	10.28	9.03	19.31
8v8_SSG-P_52.5x65	213.281	DC	9.36	105.8	8.79	0	3.85	3.8	7.65
8v8_SSG-P_52.5x65	213.281	A	12.12	128.65	29.22	0.89	6.37	7.68	14.05
8v8_SSG-P_52.5x65	213.281	A	12.17	130.36	34.28	0	7.69	7.6	15.28
8v8_SSG-P_52.5x65	213.281	CC	11.76	123.84	25.67	1.4	6.91	8.46	15.37
8v8_SSG-P_52.5x65	213.281	CE	13.93	142.16	52	3.11	9.92	10.37	20.29
8v8_SSG-P_52.5x65	213.281	DE	10.35	106.18	23.15	0.66	7.17	7.84	15.02
8v8_SSG-P_52.5x65	213.281	A	9.85	102.56	16.92	0	7.35	7.1	14.44
8v8_SSG-P_52.5x65	213.281	CE	10.92	115.06	34.6	0	5.31	6.11	11.42
8v8_SSG-P_52.5x65	213.281	A	10.97	112.97	27.85	2.87	7.57	8.18	15.75
8v8_SSG-P_52.5x65	213.281	CC	13.09	136.6	29.88	1.59	5.61	8.6	14.21
8v8_SSG-P_52.5x65	213.281	DE	13.21	133.97	35.14	1.93	8.78	10.69	19.47
8v8_SSG-P_52.5x65	213.281	CC	14.06	149.77	49.79	0	6.42	9.29	15.71
8v8_SSG-P_52.5x65	213.281	A	13.19	137.32	29.47	0	8.92	9.44	18.35
8v8_SSG-P_52.5x65	213.281	DC	13.85	139.61	64.11	3.76	10.14	11.49	21.64
8v8_SSG-P_MC	213.281	Mean	12.28	128.48	33.73	1.08	7.49	8.38	15.86
10v10_SSG-P_70x65	227.5	CC	14.95	160.98	34.875	0.145	6.08	8.81	14.89
10v10_SSG-P_70x65	227.5	DC	13.3625	150.87	31.3	0.57	4.3875	5.1125	9.4975
10v10_SSG-P_70x65	227.5	DC	9.03	101.67	8.86667	0	3.45	3.23667	6.68667
10v10_SSG-P_70x65	227.5	A	12.51	138.008	27.886	0.974	5.214	6.03	11.242
10v10_SSG-P_70x65	227.5	DC	13.3725	152.635	17.6675	0	3.705	4.9925	8.695
10v10_SSG-P_70x65	227.5	A	10.5467	114.347	12.89	0.783333	5.54667	5.85667	11.4067
10v10_SSG-P_70x65	227.5	CC	13.966	152.91	47.382	0.618	5.798	7.066	12.86
10v10_SSG-P_70x65	227.5	DC	12.33	134.49	21.675	1.73	5.23	6.735	11.9675
10v10_SSG-P_70x65	227.5	CC	12.5	139.163	24.4575	0.7525	4.315	5.8375	10.15
10v10_SSG-P_70x65	227.5	CE	12.7675	140.882	21.81	0.9575	5.3775	5.9	11.2775
10v10_SSG-P_70x65	227.5	DE	11.156	123.144	20.728	0.088	4.43	5.354	9.784
10v10_SSG-P_70x65	227.5	A	11.452	127.4	17.39	0.374	4.716	5.064	9.78
10v10_SSG-P_70x65	227.5	DE	10.4267	112.833	14.6433	1.91	5.74333	5.2	10.9433
10v10_SSG-P_70x65	227.5	CE	10.398	117.696	21.994	1.098	3.408	4.078	7.49
10v10_SSG-P_70x65	227.5	CE	14.9267	169.017	37.6067	2.86667	5.98	4.28333	10.2633
10v10_SSG-P_70x65	227.5	A	11.252	124.064	19.956	1.508	5.074	5.148	10.224
10v10_SSG-P_70x65	227.5	CC	11.02	120.27	9.41	0.06	4.34	6.06	10.4
10v10_SSG-P_70x65	227.5	DC	13.28	146.28	30.7133	1.18667	6.00333	6.16667	12.1667
10v10_SSG-P_70x65	227.5	DE	13.066	144.666	20.778	2.246	5.032	6.384	11.418
10v10_SSG-P_70x65	227.5	CC	13.208	148.482	29.6	1.312	4.71	5.216	9.928
10v10_SSG-P_70x65	227.5	A	13.8225	152.958	39.1675	3.635	5.03	7.14	12.17
10v10_SSG-P_70x65	227.5	A	9.6325	106.863	10.2125	0.45	4.1625	4.2925	8.4525
10v10_SSG-P_70x65	227.5	A	9.66	96.855	18.12	0.295	7.525	7.93	15.455
10v10_SSG-P_70x65	227.5	DC	11.305	122.993	24.2175	0	5.44	5.96	11.3925
10v10_SSG-P_70x65	227.5	DC	13.644	154.938	17.218	0.134	4.116	4.066	8.18
10v10_SSG-P_70x65	227.5	Mean	9.43	99.1	15.42	0.82	6.06	6.3	12.36
10v10_SSG-P_70x65	227.5	Mean	14.55	164.5	31.93	0.54	4.59	5.41	10
10v10_SSG-P_70x65	227.5	Mean	13.79	155.29	32.1	2.71	4.48	5.23	9.7
10v10_SSG-P_70x65	227.5	Mean	14.06	159.07	30.23	0.72	4.24	5.32	9.56
10v10_SSG-P_70x65	227.5	Mean	9.91	106.21	12.01	0.33	5.38	5.89	11.27
7v7_SSG-P_52.5x65	243.75	CC	15.26	156.22	49.285	2.57	10.95	12.15	23.095
7v7_SSG-P_52.5x65	243.75	DC	13.51	140.94	33.09	0	7.08	10.08	17.16
7v7_SSG-P_52.5x65	243.75	DC	10.17	114.64	10.29	0	3.42	3.92	7.33
7v7_SSG-P_52.5x65	243.75	A	11.99	125.135	31.175	0.105	7.11	8.075	15.185
7v7_SSG-P_52.5x65	243.75	A	11.255	118.92	18.94	0	6.81	7.695	14.51
7v7_SSG-P_52.5x65	243.75	CE	13.38	138.605	34.32	1.95	8.73	10.01	18.74
7v7_SSG-P_52.5x65	243.75	DE	11.06	115.05	19.97	0	7.15	7.78	14.92
7v7_SSG-P_52.5x65	243.75	DE	12.2	124.11	20.74	0.64	8.35	9.26	17.61
7v7_SSG-P_52.5x65	243.75	CE	10.18	107.66	29.45	1.04	5.85	6.86	12.71
7v7_SSG-P_52.5x65	243.75	A	11.74	123.41	28.665	0.35	7.605	8.19	15.795
7v7_SSG-P_52.5x65	243.75	CC	13.245	143.32	23.825	0.17	5.7	8.045	13.75
7v7_SSG-P_52.5x65	243.75	DC	12.72	135.55	32.87	0	7.48	6.35	13.83
7v7_SSG-P_52.5x65	243.75	DE	14.62	149.805	42.045	3.785	8.385	11.58	19.965
7v7_SSG-P_52.5x65	243.75	CC	13.765	145.755	40.48	0	8.075	8.685	16.75
7v7_SSG-P_52.5x65	243.75	CC	14.49	152.25	42.44	0	8.09	10.4	18.49
7v7_SSG-P_52.5x65	243.75	A	12.17	127.69	35.97	0.13	7.42	8.77	16.19
7v7_SSG-P_52.5x65	243.75	A	13.78	141.41	31.695	0.61	9.155	11.295	20.45
7v7_SSG-P_52.5x65	243.75	DC	10.87	111.8	35.02	1.13	8.715	8.125	16.84
7v7_SSG-P_52.5x65	243.75	CE	14.1	141.31	43.41	0.07	11.09	11.98	23.07
7v7_SSG-P_MC	243.75	Mean	12.99	133.61	32.56	0.45	8.65	10.06	18.7
7v7_SSG-P_MC	243.75	Mean	12.57	133.16	32.22	1.13	7.15	8.15	15.31
6v6_SSG-P_MC	284.375	Mean	15.05	159.63	49.06	0	7.94	9.64	17.58
6v6_SSG-P_MC	284.375	DE	14.57	154.05	44.57	0	8.38	9.42	17.8
6v6_SSG-P_MC	284.375	CC	14.25	151.57	49.03	0	6.21	8.95	15.16
6v6_SSG-P_MC	284.375	CE	16.97	176.8	60.86	0	9.05	11.34	20.39
6v6_SSG-P_MC	284.375	DC	14.41	156.11	41.78	0	8.1	8.86	16.96
6v6_SSG-P_MC	284.375	Mean	14.97	156.67	48.05	0	8.86	10.39	19.25
6v6_SSG-P_MC	284.375	DC	14.04	149.32	27.93	0	6.91	9.75	16.66
6v6_SSG-P_MC	284.375	A	14.01	143.77	43.81	0	8.27	12.22	20.49
6v6_SSG-P_MC	284.375	DC	14.39	150.43	65.44	0	10.71	10.66	21.37
6v6_SSG-P_MC	284.375	A	12.71	132.66	23.47	0	7.58	8.02	15.6
6v6_SSG-P_MC	284.375	CC	16.87	182.67	57.33	0	6.59	8.16	14.74
6v6_SSG-P_MC	284.375	CC	16.75	180.28	55.4	0	10.25	10.51	20.76
6v6_SSG-P_MC	284.375	CE	15.81	156.12	59.17	0	10.19	12.83	23.03
6v6_SSG-P_MC	284.375	DC	15.18	158.12	51.84	0	10.39	10.98	21.37
5v5_SSG-P_MC	341.25	Mean	16.19	169.35	65.19	4.75	9.17	10.3	19.47
5v5_SSG-P_MC	341.25	CC	16.49	169.04	78.32	4.12	10.97	11.46	22.43
5v5_SSG-P_MC	341.25	DC	13.68	145.98	28.72	0	8.21	4.15	12.36
5v5_SSG-P_MC	341.25	DE	17.76	175.13	92.69	7.26	11.92	16.06	27.98
5v5_SSG-P_MC	341.25	A	12.81	131.07	37.4	0	5.79	10.7	16.49
5v5_SSG-P_MC	341.25	CC	17.58	189.56	90.14	5.95	10.72	9.05	19.77
5v5_SSG-P_MC	341.25	CC	16.86	175.75	65.93	0	10.43	10.85	21.28
5v5_SSG-P_MC	341.25	A	20.45	215.58	110.73	19.74	9.15	12.63	21.78
5v5_SSG-P_MC	341.25	CE	14.23	155.65	35.49	2.99	6.51	9.43	15.94
5v5_SSG-P_MC	341.25	DC	14.83	140.74	66.11	7.47	11.53	14.17	25.7
5v5_SSG-P_MC	341.25	DC	17.21	195.05	46.4	0	6.51	4.48	10.99
5v5_SSG-P_MC	341.25	Mean	16.1	168.42	60.6	1.68	10.12	11.87	21.99
5v5_SSG-P_MC	341.25	DC	16.91	181.99	76.05	4.16	7.95	11.99	19.94
5v5_SSG-P_MC	341.25	DC	17.05	192.91	66.28	0	5.3	6.13	11.43
5v5_SSG-P_MC	341.25	A	13.44	140	48.49	0	7.99	10.16	18.15
5v5_SSG-P_MC	341.25	DC	16.89	173.84	67.25	1.46	12.79	12.78	25.57
5v5_SSG-P_MC	341.25	A	15.47	161.14	33.23	0.96	11.67	10.95	22.62
5v5_SSG-P_MC	341.25	DC	16.42	170.56	63.32	2.93	11.76	11.36	23.12
5v5_SSG-P_MC	341.25	CC	15.97	163.06	62.91	0.47	9.79	12.89	22.68
5v5_SSG-P_MC	341.25	CE	17.47	174.07	78.01	4.9	12.34	14.07	26.4
5v5_SSG-P_MC	341.25	DE	16.5	169.17	57.42	0.16	12.59	14.45	27.05
5v5_SSG-P_MC	341.25	A	13.44	137.93	41.23	0.32	9.29	11.56	20.85
5v5_SSG-P_MC	341.25	A	15.19	151.6	50.14	2.08	12.78	13.98	26.76
5v5_SSG-P_MC	341.25	CC	16.53	176.86	49.18	0	8.38	12.95	21.33
5v5_SSG-P_MC	341.25	A	16.26	174.12	66.63	0	8.45	12.19	20.64
5v5_SSG-P_MC	341.25	CE	15.22	164.57	62.44	0	7.45	9.75	17.19
5v5_SSG-P_MC	341.25	DC	17.45	184.18	76.42	1.43	10.26	10.67	20.92
5v5_SSG-P_MC	341.25	CE	16.49	163.33	66.82	9.62	14.32	15.99	30.31
5v5_SSG-P_MC	341.25	DC	17.04	183.87	64.39	0	9.01	9.86	18.87
5v5_SSG-P_MC	341.25	Mean	16.05	168.64	59.51	1.54	9.47	11.19	20.67
5v5_SSG-P_MC	341.25	DC	16.18	171.45	60.42	0	8.42	12.65	21.07
5v5_SSG-P_MC	341.25	DC	18.14	204.99	62.37	0	6.42	5.41	11.83
5v5_SSG-P_MC	341.25	A	14.6	149.52	53.13	4.32	9.75	14.05	23.8
5v5_SSG-P_MC	341.25	DC	14.16	151.91	56.19	6.85	6.74	9.24	15.98
5v5_SSG-P_MC	341.25	A	13.63	144.82	22.1	0	7.87	8.78	16.65
5v5_SSG-P_MC	341.25	CC	17.09	180.6	71.61	1.32	9.36	10.68	20.05
5v5_SSG-P_MC	341.25	DC	16.51	169.87	63.42	3.6	10.1	13.57	23.67
5v5_SSG-P_MC	341.25	CC	15.66	162.79	43.66	0	9.21	10.64	19.85
5v5_SSG-P_MC	341.25	CE	16.32	174.29	69.5	6.13	9.33	10.88	20.22
5v5_SSG-P_MC	341.25	DE	16.03	163.53	56.2	0	11.92	12.99	24.91
5v5_SSG-P_MC	341.25	DE	17.35	186.18	73.62	0	8.97	11.02	19.99
5v5_SSG-P_MC	341.25	A	12.57	132.48	36.97	0	8.54	8.49	17.03
5v5_SSG-P_MC	341.25	CC	17.22	173.17	84.32	1.18	11.8	15.12	26.92
5v5_SSG-P_MC	341.25	A	15.88	165.03	63.97	0	9.56	10.52	20.09
5v5_SSG-P_MC	341.25	A	15.57	159.59	48.06	0	8.3	13.67	21.98
5v5_SSG-P_MC	341.25	DC	16.84	178.33	67.32	0.16	9.74	10.55	20.28
5v5_SSG-P_MC	341.25	CE	16.55	165.79	54.06	2.12	13.87	15.34	29.2
5v5_SSG-P_MC	341.25	DC	17.03	184.97	57.5	0.33	8.46	8.11	16.57
5v5_SSG-P_MC	341.25	DE	17.55	184.9	86.19	3.14	11.64	10.91	22.55
3v3_SSG-P_MC	568.75	Mean	18.54	188.81	71.58	3.5	12.83	14.65	27.47
3v3_SSG-P_MC	568.75	DC	17.83	190.23	52.69	0	11.49	10.8	22.28
3v3_SSG-P_MC	568.75	DC	19.49	204.84	85.31	0.47	13.17	10.94	24.12
3v3_SSG-P_MC	568.75	A	17.93	183.69	61.64	0	11.12	15.78	26.9
3v3_SSG-P_MC	568.75	DC	18.95	195.69	68.4	2.77	12.05	13.97	26.02
3v3_SSG-P_MC	568.75	A	17.22	181.83	59.03	1.85	9.14	11.16	20.3
3v3_SSG-P_MC	568.75	DE	19.71	200.86	90.2	2.37	14.82	13.09	27.91
3v3_SSG-P_MC	568.75	CC	18.81	195.24	81.19	0	11.19	13.57	24.76
3v3_SSG-P_MC	568.75	DC	20.81	208.63	111.07	8.08	15.13	20.3	35.43
3v3_SSG-P_MC	568.75	CC	18.01	183.16	75.1	0.23	11.99	14.69	26.68
3v3_SSG-P_MC	568.75	CE	19.16	199.4	67.11	0	11.57	13.65	25.22
3v3_SSG-P_MC	568.75	DE	17.3	173.84	78.15	3.11	10.2	16.42	26.63
3v3_SSG-P_MC	568.75	A	13.61	135.01	16.08	0	9.8	12.61	22.41
3v3_SSG-P_MC	568.75	DE	16.55	165.22	45.57	9.37	12.56	13.37	25.93
3v3_SSG-P_MC	568.75	CE	21.16	214.69	109.05	13.93	15.39	16.07	31.46
3v3_SSG-P_MC	568.75	CC	16.6	167.64	50.06	1.26	12.19	13.9	26.09
3v3_SSG-P_MC	568.75	CC	19.11	199.22	49.63	0	11.19	14.79	25.98
3v3_SSG-P_MC	568.75	CC	16.82	180.25	62.46	0	8.19	8.81	17
3v3_SSG-P_MC	568.75	A	16.71	165.78	56.15	1.94	11.38	15.67	27.04
3v3_SSG-P_MC	568.75	CE	17.53	173.23	61.85	3.72	13.26	15.75	29
3v3_SSG-P_MC	568.75	DC	20.73	211.21	91.96	5.22	14.97	17.38	32.35
3v3_SSG-P_MC	568.75	CE	21.18	203.25	93.5	10.01	23.05	19.6	42.65
3v3_SSG-P_MC	568.75	DC	19.36	201.88	91.18	1.64	12.28	14.08	26.36
3v3_SSG-P_MC	568.75	DC	19.52	200.28	83.82	4.05	15.19	13.38	28.57
3v3_SSG-P_MC	568.75	DE	20.8	196.3	76.61	13.89	16.5	21.79	38.29
3v3_SSG-P_MC	568.75	Mean	19.09	196.95	97.1	6.6	12.89	14.5	27.38
3v3_SSG-P_MC	568.75	DC	19.72	209.94	111.23	13.8	10.31	14	24.31
3v3_SSG-P_MC	568.75	A	18.37	189.92	95.12	5.04	15.15	11.16	26.3
3v3_SSG-P_MC	568.75	DC	17.82	185.2	85.28	2.37	11.26	16.45	27.71
3v3_SSG-P_MC	568.75	A	15.59	161.55	47.59	0	12.33	10.56	22.89
3v3_SSG-P_MC	568.75	CC	22.48	229.52	136.46	13.34	11.16	17.52	28.68
3v3_SSG-P_MC	568.75	DC	18.04	185.16	93.9	5.3	16.12	12.64	28.77
3v3_SSG-P_MC	568.75	CC	18.83	190.03	94.12	1.99	14.21	14.79	29
3v3_SSG-P_MC	568.75	DE	18.9	187.21	92.05	20.13	14.8	18.64	33.44
3v3_SSG-P_MC	568.75	A	17.32	173.67	59.66	1.08	12.4	14.85	27.25
3v3_SSG-P_MC	568.75	DE	17.77	183.44	84.64	5.76	10.61	14.53	25.15
3v3_SSG-P_MC	568.75	CE	21.6	224.39	133.2	3.49	17.24	13.94	31.18
3v3_SSG-P_MC	568.75	CC	18.39	188.92	63.17	0	12.21	14.98	27.19
3v3_SSG-P_MC	568.75	CC	18.51	195.76	95.85	0.5	7.78	12.73	20.51
3v3_SSG-P_MC	568.75	A	21.17	227.01	134.32	0	12.12	11.55	23.68
3v3_SSG-P_MC	568.75	CE	21.8	222.5	129.91	26.24	15.61	19.1	34.71
3v3_SSG-P_MC	568.75	Mean	15.47	152.47	48.35	0.88	12.07	14.82	26.9
3v3_SSG-P_MC	568.75	CC	14.57	144.72	46.56	0	8.15	14.64	22.79
3v3_SSG-P_MC	568.75	DE	17.04	167.38	68.48	2.22	13.57	16.37	29.94
3v3_SSG-P_MC	568.75	A	13.86	131.05	31.5	0.27	13.1	14.14	27.24
3v3_SSG-P_MC	568.75	A	15.5	152.34	46.82	2.38	12.33	15.88	28.21
3v3_SSG-P_MC	568.75	A	14.67	146.04	42.48	0.4	12.47	13.27	25.74
3v3_SSG-P_MC	568.75	DC	17.19	173.29	54.28	0	12.81	14.65	27.46
3v3_SSG-P_MC	568.75	Mean	9.42	94.63	26.56	0.48	6.78	8.26	15.04
3v3_SSG-P_MC	568.75	CC	8.51	85.41	25.57	0	4.57	8.07	12.64
3v3_SSG-P_MC	568.75	DE	11	111.15	37.62	1.22	7.7	9.13	16.83
3v3_SSG-P_MC	568.75	A	9.1	89.64	17.3	0.15	7.36	8.11	15.47
3v3_SSG-P_MC	568.75	A	8.91	88.26	25.72	1.31	6.92	8.76	15.68
3v3_SSG-P_MC	568.75	A	8.95	90.57	23.33	0.22	7.01	7.37	14.38
3v3_SSG-P_MC	568.75	DC	10.07	102.73	29.82	0	7.12	8.13	15.25
3v3_SSG-P_MC	568.75	Mean	17.32	177.62	67.85	2.2	11.57	13.65	25.22
3v3_SSG-P_MC	568.75	CC	19.68	199.61	102.91	1.25	14.64	16	30.65
3v3_SSG-P_MC	568.75	DC	15.93	166.73	55.33	0	8.91	10.63	19.54
3v3_SSG-P_MC	568.75	A	16.45	166.34	55.37	1.68	11.18	13.83	25.01
3v3_SSG-P_MC	568.75	DC	16.58	171.91	55.25	0	12.4	12.09	24.48
3v3_SSG-P_MC	568.75	A	15.25	156.81	28.65	0	8.66	12.48	21.15
3v3_SSG-P_MC	568.75	CC	17.81	173.67	73.16	3.13	15.59	16.08	31.66
3v3_SSG-P_MC	568.75	CE	19.24	203.28	99.22	6.76	12.74	11.39	24.13
3v3_SSG-P_MC	568.75	DE	17.02	169.72	73.71	1.55	10.61	16.96	27.57
3v3_SSG-P_MC	568.75	A	12.72	128.7	18.05	0	10.17	11.61	21.78
3v3_SSG-P_MC	568.75	CE	18.62	197.6	86.75	0	8.51	11.32	19.83
3v3_SSG-P_MC	568.75	A	14.87	155.05	44.92	0	11.31	10.41	21.72
3v3_SSG-P_MC	568.75	CC	19.01	198.79	89.65	1.26	10.46	14.4	24.85
3v3_SSG-P_MC	568.75	DE	18.61	186.22	67.6	9.69	11.09	16.86	27.96
3v3_SSG-P_MC	568.75	CC	18.15	185.03	89.59	5.61	12.95	15.03	27.98
3v3_SSG-P_MC	568.75	A	19.51	200.98	81.71	0	9.75	16.44	26.19
3v3_SSG-P_MC	568.75	A	15.21	161.92	30.33	5.1	9.67	8.79	18.46
3v3_SSG-P_MC	568.75	DC	17.25	173	63.61	0	13.96	15.74	29.7
3v3_SSG-P_MC	568.75	DC	18.53	192.03	85.59	1.57	12.96	13.56	26.52
3v3_SSG-P_MC	568.75	DE	18.54	187.34	87.8	4.27	14.31	15.65	29.96
3v3_SSG-P_MC	568.75	Mean	16.99	173.98	64.48	4.17	11.34	13.52	24.86
3v3_SSG-P_MC	568.75	DC	15.53	161.96	52.65	0	11.04	10.49	21.53
3v3_SSG-P_MC	568.75	A	15.64	159.29	34.31	0.82	10.48	12.45	22.93
3v3_SSG-P_MC	568.75	CE	19.53	205.99	105.12	11.84	12.88	12.88	25.76
3v3_SSG-P_MC	568.75	DE	15.96	159.92	65.55	1.14	10.04	15.85	25.89
3v3_SSG-P_MC	568.75	DE	18.82	184.67	68.22	7.24	12.75	18.6	31.35
3v3_SSG-P_MC	568.75	CC	18.17	186.68	87.51	4.36	11.84	13.89	25.73
3v3_SSG-P_MC	568.75	A	15.28	159.38	38.02	3.81	10.34	10.51	20.85

## Sheet: Avg_SSG-G
Drill	area per player (m2)	Position	Pmet (W/kg)	TD/min	D>15/min	D>24/min	Acc>2m.s/min	Dec<2m.s/min	Acc+Dec/min
6v6_SSG-G_20X40	66.6667	Mean	9.36	94.89	9.17	0.3	7.66	7.82	15.48
6v6_SSG-G_20X40	66.6667	CC	11.92	115.27	19.89	1.11	11.76	12.24	24
6v6_SSG-G_20X40	66.6667	DC	8.5	88.71	6.02	0	7.04	6.32	13.36
6v6_SSG-G_20X40	66.6667	A	9.5	95.74	9.17	0	7.54	7.98	15.52
6v6_SSG-G_20X40	66.6667	DC	8.87	89.52	8.37	0	7.65	7.62	15.27
6v6_SSG-G_20X40	66.6667	A	9.34	96.53	4.61	0	6.49	7.12	13.62
6v6_SSG-G_20X40	66.6667	CC	9.79	100.19	13.36	0	7.25	7.49	14.74
6v6_SSG-G_20X40	66.6667	CE	10.75	104.75	16.35	2.73	10.59	10.45	21.04
6v6_SSG-G_20X40	66.6667	DE	9.29	88.04	15.22	1.83	9.36	9.76	19.12
6v6_SSG-G_20X40	66.6667	A	7.45	77.12	3.75	0	5.59	5.47	11.06
6v6_SSG-G_20X40	66.6667	CE	9.44	95.3	8.02	0	8.22	8.16	16.37
6v6_SSG-G_20X40	66.6667	A	7.61	80.05	5.26	0	6.23	5.3	11.54
6v6_SSG-G_20X40	66.6667	CC	10.11	102.72	6.84	0	6.41	8.72	15.13
6v6_SSG-G_20X40	66.6667	DE	10.03	100.89	12.34	0	7.72	8.28	16
6v6_SSG-G_20X40	66.6667	CC	10.04	100.57	13.4	0	8.69	8.98	17.67
6v6_SSG-G_20X40	66.6667	A	9.66	100.35	4.53	0	6.46	7.69	14.15
6v6_SSG-G_20X40	66.6667	A	8.34	86.53	3.56	0	6.3	6.12	12.42
6v6_SSG-G_20X40	66.6667	DC	8.92	91.12	7.02	0	8.46	7.61	16.07
6v6_SSG-G_20X40	66.6667	DC	9.47	99.34	6.85	0	6.46	6.12	12.58
6v6_SSG-G_20X40	66.6667	DE	8.84	90.28	9.67	0	7.28	7.18	14.46
5v5_SSG-G_30x30	90	Mean	11.67	118.16	18.11	0.1	8.73	9.66	18.39
5v5_SSG-G_30x30	90	DC	12.09	130.48	16.23	0	6.82	6.83	13.65
5v5_SSG-G_30x30	90	A	10.78	109.87	11.31	0	7.34	7.96	15.3
5v5_SSG-G_30x30	90	DC	11.28	115.11	17.26	0	8.43	9.32	17.75
5v5_SSG-G_30x30	90	A	10.09	104.92	9.24	0	6.81	7.76	14.57
5v5_SSG-G_30x30	90	CC	12.43	124.79	23.93	0	9.06	10.55	19.6
5v5_SSG-G_30x30	90	DC	11.91	120.34	19.85	0	9.16	10.75	19.91
5v5_SSG-G_30x30	90	CE	13.52	134.46	29.97	0	10.23	12.24	22.47
5v5_SSG-G_30x30	90	DE	10.79	105.51	13.51	0	9.73	9.69	19.41
5v5_SSG-G_30x30	90	A	9.96	98.59	8.38	0	8.51	9.48	18
5v5_SSG-G_30x30	90	DE	13.08	130.48	31.17	1.29	10.15	12.46	22.62
5v5_SSG-G_30x30	90	CC	11.26	115.01	13.29	0	8.25	8.94	17.18
5v5_SSG-G_30x30	90	CE	12.71	124.02	22.51	0	10.33	11.07	21.4
5v5_SSG-G_30x30	90	DC	11.84	122.55	18.78	0	8.66	8.6	17.26
5v5_SSG-G_30x30	90	Mean	9.59	98.02	15.03	0.34	7.54	7.39	14.92
5v5_SSG-G_30x30	90	CC	9.77	93.53	15.76	0	9.46	9.98	19.45
5v5_SSG-G_30x30	90	DC	8.73	91.99	12.37	0	6.24	5.85	12.09
5v5_SSG-G_30x30	90	A	9.29	100.51	11.95	0.19	5.38	4.92	10.3
5v5_SSG-G_30x30	90	DC	10.08	102.09	11.78	0	8.05	7.74	15.79
5v5_SSG-G_30x30	90	CC	10.28	103.79	23.52	0.35	8.67	7.73	16.4
5v5_SSG-G_30x30	90	A	9.44	95.61	14.8	0	7.95	7.88	15.83
5v5_SSG-G_30x30	90	CE	10.01	103	18.14	2.18	7.47	7.41	14.88
5v5_SSG-G_30x30	90	DC	9.16	93.63	11.96	0	7.07	7.59	14.66
5v5_SSG-G_30x30	90	Mean	11.3	117.37	18.27	0.19	7.56	7.59	15.16
5v5_SSG-G_30x30	90	CC	13.3	133.84	33.31	0	10.3	11.86	22.16
5v5_SSG-G_30x30	90	DC	12.48	123.54	26.96	0.94	9.5	10.9	20.4
5v5_SSG-G_30x30	90	DE	9.96	98.91	17.37	0	9.86	8.15	18.01
5v5_SSG-G_30x30	90	A	10.43	109.32	6.73	0	7.61	6.47	14.07
5v5_SSG-G_30x30	90	CC	10.41	114.75	14.98	0	5.82	4.67	10.48
5v5_SSG-G_30x30	90	CC	12.43	130.79	26.95	0.98	8.51	8.5	17.01
5v5_SSG-G_30x30	90	A	11.31	112.04	16.31	0	7.45	10.95	18.4
5v5_SSG-G_30x30	90	CE	10.53	121.82	8.93	0	2.36	1.34	3.7
5v5_SSG-G_30x30	90	DC	10	101.12	17.73	0	7.48	6.77	14.25
5v5_SSG-G_30x30	90	Mean	12.84	127.77	22.08	0.37	10	11.27	21.27
5v5_SSG-G_30x30	90	DC	12.01	122.86	22.29	0	8.06	10.08	18.14
5v5_SSG-G_30x30	90	DC	13.32	143.1	11.46	0	6.58	7.26	13.85
5v5_SSG-G_30x30	90	DC	13.69	131.19	32.7	1.55	11.58	12.92	24.5
5v5_SSG-G_30x30	90	DC	12.16	113.45	26.12	1.03	12.25	13.35	25.59
5v5_SSG-G_30x30	90	DE	11.39	109.72	20.44	0	9.38	12.22	21.6
5v5_SSG-G_30x30	90	CE	13.87	136.69	24.75	0	12.43	12.63	25.06
5v5_SSG-G_30x30	90	DC	13.46	137.39	16.78	0	9.69	10.44	20.14
3v3_SSG-G_2 porticine_30x20	100	Mean	8.92	90.8	11.83	0.29	7.04	7.27	14.31
3v3_SSG-G_2 porticine_30x20	100	DC	7.99	88.75	4.66	0	4.35	4.12	8.47
3v3_SSG-G_2 porticine_30x20	100	CC	10.69	107.67	20.42	1.1	7.73	9.02	16.75
3v3_SSG-G_2 porticine_30x20	100	DC	8.26	83.02	5.36	0	7.21	6.87	14.08
3v3_SSG-G_2 porticine_30x20	100	DC	8.67	88.08	9.91	0.07	7.14	6.62	13.76
3v3_SSG-G_2 porticine_30x20	100	A	7.72	78.02	13.44	0	6.42	6.25	12.67
3v3_SSG-G_2 porticine_30x20	100	A	10.18	99.25	17.2	0.57	9.39	10.73	20.13
5v5_SSG-G_25x40_conSponde	100	Mean	9.57	95.23	8.18	0.01	8.8	9.43	18.23
5v5_SSG-G_25x40_conSponde	100	CC	10.8	105.17	10.88	0	10.36	11.91	22.27
5v5_SSG-G_25x40_conSponde	100	DC	9.61	98.12	5.49	0	8.32	7.9	16.23
5v5_SSG-G_25x40_conSponde	100	DC	8.53	85.2	9.84	0	7.79	7.71	15.5
5v5_SSG-G_25x40_conSponde	100	A	10.17	101.93	10.6	0.16	8.68	9.85	18.53
5v5_SSG-G_25x40_conSponde	100	A	8.78	88.37	3.86	0	8.27	8.84	17.11
5v5_SSG-G_25x40_conSponde	100	CC	9.72	98.31	8.49	0	8.14	9.06	17.2
5v5_SSG-G_25x40_conSponde	100	CE	9.89	97.56	9.11	0	9.65	9.97	19.62
5v5_SSG-G_25x40_conSponde	100	DE	8.34	79.49	4.89	0	9.3	9.35	18.66
5v5_SSG-G_25x40_conSponde	100	A	8.89	88.38	4.83	0	7.55	9.31	16.86
5v5_SSG-G_25x40_conSponde	100	CE	8.42	86.26	5.2	0	7.13	7.57	14.7
5v5_SSG-G_25x40_conSponde	100	A	8.99	87.32	6.06	0	8.76	9.34	18.1
5v5_SSG-G_25x40_conSponde	100	CC	10.75	107.85	5.98	0	9.06	10.56	19.62
5v5_SSG-G_25x40_conSponde	100	DC	8.28	84.99	1.07	0	7.43	7.39	14.82
5v5_SSG-G_25x40_conSponde	100	DE	10.96	108.81	11.93	0	10.47	10.7	21.16
5v5_SSG-G_25x40_conSponde	100	CC	10.52	99.73	13.03	0	10.64	11.53	22.18
5v5_SSG-G_25x40_conSponde	100	A	9.16	93.2	12.3	0	7.56	8.87	16.42
5v5_SSG-G_25x40_conSponde	100	A	10.17	96.87	10.89	0	10.27	11.3	21.57
5v5_SSG-G_25x40_conSponde	100	DC	9.34	93.49	10.51	0	8.11	8.86	16.98
5v5_SSG-G_25x40_conSponde	100	DC	9.86	101.93	6.5	0	8.56	8.46	17.03
5v5_SSG-G_25x40_conSponde	100	DE	10.24	101.65	12.06	0	10.03	10.05	20.08
7v7_SSG-G_35x40	100	DC	10.71	109.19	11.68	0	7.89	8.36	16.25
7v7_SSG-G_35x40	100	DC	8.16	85.35	8.17	0.32	5.78	5.6	11.38
7v7_SSG-G_35x40	100	A	10.09	102.42	15.3	0	8.1	8.04	16.14
7v7_SSG-G_35x40	100	DC	8.17	81.58	9.34	0	6.88	7.88	14.76
7v7_SSG-G_35x40	100	CC	9.27	95.7	8.38	0	6.82	6.78	13.6
7v7_SSG-G_35x40	100	DC	8.17	83.74	6.29	0	6.58	6.74	13.32
7v7_SSG-G_35x40	100	CC	10.38	104.87	12.94	0	7.19	8.77	15.97
7v7_SSG-G_35x40	100	CE	9.45	91.56	11.61	0	8.65	8.75	17.4
7v7_SSG-G_35x40	100	DE	8.41	85.2	7.93	0	6.21	7.04	13.25
7v7_SSG-G_35x40	100	A	7.09	74.23	2.7	0	5.19	5.01	10.2
7v7_SSG-G_35x40	100	CE	6.87	72.86	4.17	0	4.8	3.95	8.75
7v7_SSG-G_35x40	100	CE	8.38	85.6	7.94	0	7.1	6.46	13.56
7v7_SSG-G_35x40	100	A	7.16	74.51	8.9	0	5.48	5.37	10.85
7v7_SSG-G_35x40	100	DE	9.49	97.7	12.52	0	7.12	6.91	14.03
7v7_SSG-G_35x40	100	CC	9.79	96.68	17.07	0	8.36	9.35	17.7
7v7_SSG-G_35x40	100	A	9.52	94.98	11.44	0	7.63	8.21	15.84
7v7_SSG-G_35x40	100	A	6.83	69.47	5	0.53	5.51	5.63	11.14
7v7_SSG-G_35x40	100	DC	7.7	77.06	5.65	0	6.5	6.65	13.15
7v7_SSG-G_35x40	100	DC	8.36	88.59	4.31	0	5.18	5.55	10.73
7v7_SSG-G_35x40_con Sponde	100	Mean	8.63	87.96	9.02	0.04	6.68	6.9	13.58
10v10_SSG-G_40x52	104	CC	10.5414	105.746	13.0243	0.111429	8.43714	8.78714	17.22
10v10_SSG-G_40x52	104	DC	8.7625	90.2237	10.115	0.16625	6.51625	6.74875	13.2663
10v10_SSG-G_40x52	104	DC	7.427	79.304	5.39	0.099	4.769	4.565	9.335
10v10_SSG-G_40x52	104	A	7.765	79.4279	8.87429	0.424286	5.75714	5.90929	11.6679
10v10_SSG-G_40x52	104	DC	7.818	80.869	7.87	0.267	5.595	6.044	11.637
10v10_SSG-G_40x52	104	A	8.059	82.043	7.959	0.126	6.328	6.737	13.066
10v10_SSG-G_40x52	104	CC	8.51714	89.2043	8.83857	0.137143	5.45857	5.95429	11.4129
10v10_SSG-G_40x52	104	DC	7.96875	81.2125	6.45375	0.0675	6.1675	6.32875	12.4938
10v10_SSG-G_40x52	104	CC	8.26636	86.5264	6.83182	0.136364	5.05545	5.81091	10.8673
10v10_SSG-G_40x52	104	CE	9.33786	93.9879	15.5036	0.914286	7.61714	7.80643	15.4243
10v10_SSG-G_40x52	104	DE	7.97692	80.3031	10.8477	0.723077	6.42231	6.87692	13.2992
10v10_SSG-G_40x52	104	A	6.74667	70.4233	4.49	0	4.77222	5.01444	9.79
10v10_SSG-G_40x52	104	DE	9.21091	93.1764	13.7609	0.953636	7.14455	7.55182	14.6955
10v10_SSG-G_40x52	104	CE	8.42	91.21	13.8	1.57	5.28	4.4	9.67
10v10_SSG-G_40x52	104	CE	8.05667	81.0733	9.57667	0.383333	6.81667	6.72	13.5333
10v10_SSG-G_40x52	104	A	7.78778	80.4122	7.58889	0.292222	5.69667	5.79778	11.4922
10v10_SSG-G_40x52	104	CC	9.06286	93.8871	7.10143	0.0914286	5.59	6.89429	12.4814
10v10_SSG-G_40x52	104	DC	8.33	91.09	4.72	0	4.64	4.3	8.94
10v10_SSG-G_40x52	104	DE	8.12	83.66	7.435	0.065	5.985	6.285	12.275
10v10_SSG-G_40x52	104	CC	8.786	88.918	9.32	0.054	6.857	7.651	14.507
10v10_SSG-G_40x52	104	CC	9.68857	98.77	13.5829	0.165714	7.26	7.66	14.9214
10v10_SSG-G_40x52	104	A	8.43429	85.7929	12.6929	0.538571	6.38429	7.01429	13.3957
10v10_SSG-G_40x52	104	A	6.93	70.06	5.345	0	5.64	5.39	11.025
10v10_SSG-G_40x52	104	CE	8.81714	89.7143	12.69	0.707143	6.63	7.18143	13.81
10v10_SSG-G_40x52	104	A	8.98	88.128	10.12	0.416	7.558	8.586	16.142
10v10_SSG-G_40x52	104	DC	7.698	79.048	6.757	0.064	5.767	5.909	11.675
10v10_SSG-G_40x52	104	CE	9.14	92.202	10.957	0.831	7.282	7.496	14.775
10v10_SSG-G_40x52	104	DC	8.15273	85.9718	4.96273	0	5.75182	5.24545	11
10v10_SSG-G_40x52	104	DE	9.63875	98.4938	13.2375	0.60125	7.06125	7.555	14.6163
10v10_SSG-G_40x52	104	Mean	8.54	87.02	8.62	0.57	6.44	6.72	13.16
10v10_SSG-G_40x52	104	Mean	7.48	77.05	7.63	0.41	5.47	5.81	11.28
10v10_SSG-G_40x52	104	Mean	8.19	85.14	9.62	0.32	5.82	6.05	11.87
10v10_SSG-G_40x52	104	Mean	8.55	85.79	9.6	0.39	6.86	7.18	14.04
10v10_SSG-G_40x52	104	Mean	7.57	77.34	8.76	0.3	5.79	5.85	11.65
10v10_SSG-G_40x52	104	Mean	8.29	84.12	9.47	0.3	6.58	6.86	13.44
10v10_SSG-G_40x52	104	Mean	7.96	83.09	8.68	0.39	5.35	5.79	11.14
10v10_SSG-G_40x52	104	Mean	8.63	88.9	10.5	0.27	6.09	6.69	12.78
10v10_SSG-G_40x52	104	Mean	9.47	96.53	9.87	0.42	6.8	7.6	14.4
10v10_SSG-G_40x52	104	Mean	9.04	91.2	10.77	0.57	7.21	7.53	14.73
10v10_SSG-G_40x52	104	Mean	8.85	89.92	9.17	0.33	6.81	7.15	13.95
10v10_SSG-G_40x52	104	Mean	8.57	87.2	8.45	0.08	6.83	6.9	13.73
10v10_SSG-G_40x52	104	Mean	8.26	84.54	10.13	0.27	6.07	6.54	12.62
10v10_SSG-G_40x52	104	Mean	8.31	87.49	10.54	0.32	5.61	5.53	11.14
9v9_SSG-G_40x52	115.556	CC	10.51	109.01	14.12	0	6.99	7.72	14.71
9v9_SSG-G_40x52	115.556	DC	8.7625	91.0375	9.435	0.12	6	6.255	12.255
9v9_SSG-G_40x52	115.556	DC	7.45333	79.1033	6.73333	0.19	5.05667	4.69667	9.75333
9v9_SSG-G_40x52	115.556	A	8.34	86.08	11.8175	0.325	6.215	6.07	12.2825
9v9_SSG-G_40x52	115.556	DC	7.575	78.885	5.565	0.015	5.4	5.655	11.045
9v9_SSG-G_40x52	115.556	A	7.51	80.055	6.175	0.035	4.91	4.72	9.625
9v9_SSG-G_40x52	115.556	CC	8.165	87.7	5.605	0	4.845	4.26	9.105
9v9_SSG-G_40x52	115.556	DC	8.32	84.69	9.23	0.255	6.665	6.37	13.035
9v9_SSG-G_40x52	115.556	CC	8.4	87.77	6.11	0	4.91333	6.03	10.9467
9v9_SSG-G_40x52	115.556	CE	9.4625	95.04	17.915	0.525	7.4875	7.9925	15.4825
9v9_SSG-G_40x52	115.556	DE	7.54	75.8975	9.2775	0.465	6.15	6.5475	12.6975
9v9_SSG-G_40x52	115.556	A	6.38	67.55	2.735	0	4.845	4.56	9.41
9v9_SSG-G_40x52	115.556	CE	7.94	86.81	5.46	0.21	3.76	4.12	7.88
9v9_SSG-G_40x52	115.556	CE	8.18	84.4	11.04	0.36	5.83	6.27	12.1
9v9_SSG-G_40x52	115.556	A	7.3	74.78	11.09	1.82	5.87	5.62	11.49
9v9_SSG-G_40x52	115.556	CC	9.76667	100.107	9.03667	0.643333	6.43	7.69667	14.1267
9v9_SSG-G_40x52	115.556	DC	9.23	91.73	12.62	1.6	7.54	7.78	15.33
9v9_SSG-G_40x52	115.556	DE	8.32	85.73	8.735	0.075	5.825	6.495	12.325
9v9_SSG-G_40x52	115.556	CC	8.53	86.875	9.65	0.06	6.51	6.945	13.45
9v9_SSG-G_40x52	115.556	A	9.11	91.865	17.87	0.3	6.805	7.825	14.63
9v9_SSG-G_40x52	115.556	CE	9.305	93.855	12.88	0.565	7.24	7.665	14.9
9v9_SSG-G_40x52	115.556	A	8.44	84.42	9.28	0.04	6.97	7.72	14.69
9v9_SSG-G_40x52	115.556	DC	8.39667	84.6433	10.7367	0.356667	6.86333	6.96	13.82
9v9_SSG-G_40x52	115.556	CE	8.71667	88.42	8.92333	0.293333	7.03667	7.10333	14.1433
9v9_SSG-G_40x52	115.556	Mean	8.19	84.41	7.91	0.27	6.02	6.29	12.31
9v9_SSG-G_40x52	115.556	Mean	8.99	91.56	11.08	0.19	6.74	7.1	13.84
9v9_SSG-G_40x52	115.556	Mean	8.29	84.37	11.38	0.4	6.4	6.64	13.04
9v9_SSG-G_40x52	115.556	Mean	8.51	88.76	10.08	0.36	5.67	6.01	11.68
6v6_SSG-G_35X40	116.667	Mean	8.06	83.38	6.19	0.2	5.76	5.91	11.67
6v6_SSG-G_35X40	116.667	DC	7.32	77.93	0.97	0	4.57	4.69	9.26
6v6_SSG-G_35X40	116.667	DC	5.93	63.37	3.05	0	3.85	3.7	7.55
6v6_SSG-G_35X40	116.667	A	7.53	78.63	5.36	0	5.66	5.77	11.43
6v6_SSG-G_35X40	116.667	CE	8.08	83.2	9.42	0.32	6.28	5.72	12
6v6_SSG-G_35X40	116.667	A	9.65	98.04	7.9	0	5.86	7.86	13.72
6v6_SSG-G_35X40	116.667	DE	6.88	72.97	3.82	0	4.54	4.34	8.87
6v6_SSG-G_35X40	116.667	CC	9.86	98.39	11.13	1.22	7.78	7.91	15.69
6v6_SSG-G_35X40	116.667	DC	8	81.52	5.71	0	6.06	6.34	12.39
6v6_SSG-G_35X40	116.667	CC	8.67	89.03	4.11	0	5.4	7	12.4
6v6_SSG-G_35X40	116.667	CE	9.98	100.62	16.5	1	7.71	8.05	15.76
6v6_SSG-G_35X40	116.667	DE	7.11	72.98	4.62	0	5.25	5.71	10.96
6v6_SSG-G_35X40	116.667	A	6.85	72.16	3.84	0	5.05	4.51	9.55
6v6_SSG-G_35X40	116.667	DE	8.17	84.95	7.98	0.74	5.88	5.76	11.65
6v6_SSG-G_35X40	116.667	CE	7.61	78.38	5.26	0	5.93	5.7	11.63
6v6_SSG-G_35X40	116.667	CC	8.32	93.75	1.28	0	3.11	3.42	6.53
6v6_SSG-G_35X40	116.667	CC	8.89	92.21	10.1	0	6.07	6.62	12.68
6v6_SSG-G_35X40	116.667	CC	8.01	81.46	7.39	0	6.54	6.19	12.74
6v6_SSG-G_35X40	116.667	DC	7.34	73.49	3.28	0	6.03	6.23	12.26
6v6_SSG-G_35X40	116.667	CE	8.09	82.05	7.39	0.64	6.7	6.37	13.08
6v6_SSG-G_35X40	116.667	DC	8.01	85.84	2.26	0	5.04	4.73	9.77
6v6_SSG-G_35X40	116.667	DC	8.56	85.17	7.41	0	7.45	7.68	15.13
6v6_SSG-G_35X40	116.667	DE	8.45	88.18	7.3	0.47	6.06	5.71	11.78
6v6_SSG-G_35X40	116.667	Mean	9.2	93.87	9.31	0.13	7.12	7.47	14.59
6v6_SSG-G_35X40	116.667	A	10.49	106.09	13.2	0	7.23	9.02	16.25
6v6_SSG-G_35X40	116.667	DE	8.65	89.56	8.16	0	6.48	6.25	12.73
6v6_SSG-G_35X40	116.667	CC	9.6	99.44	8.55	0	6.74	7.51	14.24
6v6_SSG-G_35X40	116.667	A	7.93	81.27	4.63	0.15	6.79	6.9	13.69
6v6_SSG-G_35X40	116.667	CE	9.49	93.05	16.96	0.7	8.62	8.9	17.51
6v6_SSG-G_35X40	116.667	CC	8.88	91.49	4.46	0	6.99	7.13	14.12
6v6_SSG-G_35X40	116.667	DC	9.86	103.13	9.24	0	6.73	7.02	13.75
6v6_SSG-G_35X40	116.667	DC	8.67	86.93	9.26	0.21	7.41	7.02	14.43
6v6_SSG-G_35X40	116.667	Mean	8.83	90.9	7.55	0.26	6.36	6.75	13.11
6v6_SSG-G_35X40	116.667	DC	9.24	97.38	8.67	0.66	5.96	6.24	12.2
6v6_SSG-G_35X40	116.667	DC	6.64	70.39	3.99	0	4.66	4.12	8.79
6v6_SSG-G_35X40	116.667	A	9.07	92.98	7.56	0	5.79	6.79	12.58
6v6_SSG-G_35X40	116.667	DC	9.44	95.36	9.81	0.62	6.84	8.64	15.48
6v6_SSG-G_35X40	116.667	A	8.59	88.23	6.14	0.49	6.46	6.72	13.18
6v6_SSG-G_35X40	116.667	CE	10.09	104.11	10.47	0.39	6.82	7.07	13.89
6v6_SSG-G_35X40	116.667	A	9.55	98.42	7.77	0.21	6.91	7.68	14.59
6v6_SSG-G_35X40	116.667	DE	8.46	85.98	8.04	0	6.52	6.65	13.17
6v6_SSG-G_35X40	116.667	CC	9.14	96.45	6.73	0	6.11	6.02	12.14
6v6_SSG-G_35X40	116.667	DC	8.25	83.77	9.86	0.17	6.57	6.91	13.48
6v6_SSG-G_35X40	116.667	CC	8.73	90.06	4.51	0	5.44	7.08	12.51
6v6_SSG-G_35X40	116.667	CE	10.17	102.09	16.64	2.51	7.78	8.2	15.98
6v6_SSG-G_35X40	116.667	DE	8.02	81.58	5.37	0	6.98	6.76	13.74
6v6_SSG-G_35X40	116.667	A	8.27	85	3.41	0	6.07	6.85	12.92
6v6_SSG-G_35X40	116.667	DE	8.87	91.51	8.48	0.21	6.4	6.78	13.18
6v6_SSG-G_35X40	116.667	CE	8.2	83.7	9.54	0	6.37	6.31	12.68
6v6_SSG-G_35X40	116.667	CC	9.04	94.84	3.74	0	5.81	6.85	12.66
6v6_SSG-G_35X40	116.667	CC	9.72	101.05	7.14	0	6.78	7.04	13.81
6v6_SSG-G_35X40	116.667	A	8.99	94.61	7.91	0.04	5.4	6.05	11.46
6v6_SSG-G_35X40	116.667	CE	8.41	86.11	9.77	0.13	5.65	6.15	11.8
6v6_SSG-G_35X40	116.667	DC	8.32	86.81	5.14	0	6.04	5.52	11.56
6v6_SSG-G_35X40	116.667	CE	9.62	93.15	11.36	0.91	9.16	9.79	18.95
6v6_SSG-G_35X40	116.667	DC	8.2	87.72	2.92	0	5.07	4.8	9.87
6v6_SSG-G_35X40	116.667	DC	8.93	90.32	6.16	0	6.97	7	13.98
6v6_SSG-G_35X40	116.667	Mean	9.52	96.98	8.79	0.36	7.25	7.68	14.93
6v6_SSG-G_35X40	116.667	DC	8.25	86.28	3.49	0	5.68	6.32	12
6v6_SSG-G_35X40	116.667	DC	8.75	94.17	9.35	0.67	5.24	4.4	9.64
6v6_SSG-G_35X40	116.667	A	8.34	88.42	7.55	0	5.71	6.17	11.88
6v6_SSG-G_35X40	116.667	DC	8.72	88.59	7.4	0	6.9	7.31	14.21
6v6_SSG-G_35X40	116.667	A	7.46	81.09	2.87	0	4.31	4.2	8.51
6v6_SSG-G_35X40	116.667	CE	10.06	101.67	9.79	0.21	8.42	7.87	16.29
6v6_SSG-G_35X40	116.667	CC	11.29	116.36	12.26	0.04	7.35	8.6	15.95
6v6_SSG-G_35X40	116.667	DC	9.45	94.5	10.53	2.58	8.22	8.27	16.49
6v6_SSG-G_35X40	116.667	CC	9.25	92.96	6.81	0	6.82	8.81	15.62
6v6_SSG-G_35X40	116.667	CE	11.5	113.61	17.35	1.82	10.16	10.34	20.5
6v6_SSG-G_35X40	116.667	DE	7.91	78.1	5.91	0	6.8	7.04	13.84
6v6_SSG-G_35X40	116.667	DE	9.98	102.03	12.84	1.11	7.84	8.26	16.09
6v6_SSG-G_35X40	116.667	CE	9.35	93.63	10.45	0	8.49	7.99	16.49
6v6_SSG-G_35X40	116.667	CC	10.65	109.17	6.17	0	6.7	8.6	15.3
6v6_SSG-G_35X40	116.667	A	9.58	96.49	5.66	0	6.41	8.14	14.54
6v6_SSG-G_35X40	116.667	CE	10.38	103.37	12.21	0	8.33	8.89	17.23
6v6_SSG-G_35X40	116.667	CE	10.34	102.63	10.69	0.25	9.12	9.05	18.17
6v6_SSG-G_35X40	116.667	DC	9.53	99.45	7.62	0	6.95	6.78	13.73
6v6_SSG-G_35X40	116.667	DE	10.05	100.13	8.12	0.17	8.3	8.79	17.09
6v6_SSG-G_35X40	116.667	Mean	9.28	94.66	12.04	0.45	7.36	7.48	14.84
6v6_SSG-G_35X40	116.667	CC	9.59	98.57	8.34	0.29	7.38	7.11	14.49
6v6_SSG-G_35X40	116.667	DC	10.37	107.37	22.72	1.69	8.01	7.92	15.93
6v6_SSG-G_35X40	116.667	DE	8.69	85.99	11.89	0	7.83	8	15.82
6v6_SSG-G_35X40	116.667	A	7.91	79.53	6.17	0.34	6.44	7.35	13.78
6v6_SSG-G_35X40	116.667	CC	9.98	103.63	14.34	0	7.8	6.96	14.76
6v6_SSG-G_35X40	116.667	CC	9.3	93.75	11.17	0.05	7.55	7.54	15.09
6v6_SSG-G_35X40	116.667	A	9.29	95.04	13.9	0	7.04	7.32	14.36
6v6_SSG-G_35X40	116.667	CE	9.75	98.37	14.19	1.25	8.53	8.59	17.12
6v6_SSG-G_35X40	116.667	DC	8.88	90.43	12.57	0.9	6.32	6.68	13
6v6_SSG-G_35X40	116.667	DC	9.08	93.89	5.09	0	6.67	7.34	14
6v6_SSG-G_35X40	116.667	Mean	9.03	89.27	9.95	0.28	7.87	8.15	16.02
6v6_SSG-G_35X40	116.667	A	8.93	90.48	9.75	0.59	6.4	7.13	13.53
6v6_SSG-G_35X40	116.667	DC	10.04	97.37	17.8	0.32	8.88	9.96	18.84
6v6_SSG-G_35X40	116.667	DC	8.14	79.58	8.01	0.16	7.9	7.37	15.27
6v6_SSG-G_35X40	116.667	CE	11.18	107.44	17.37	0.36	10.83	11.08	21.91
6v6_SSG-G_35X40	116.667	DE	7.78	76.96	7.12	0.28	7.25	7.26	14.51
6v6_SSG-G_35X40	116.667	A	7.69	78.13	4.11	0.18	6.63	6.22	12.85
6v6_SSG-G_35X40	116.667	CC	9.06	89.71	7.26	0	8.22	8.49	16.71
6v6_SSG-G_35X40	116.667	A	9.57	93.56	12.05	0	8.34	9.32	17.66
6v6_SSG-G_35X40	116.667	CE	8.93	88.58	11.76	0.88	7.42	8	15.42
6v6_SSG-G_35X40	116.667	DC	8.93	90.89	4.27	0	6.79	6.71	13.5
6v6_SSG-G_35X40	116.667	Mean	8.79	89.56	7.68	0.01	6.62	7.23	13.85
6v6_SSG-G_35X40	116.667	CC	9.9	99.63	9.24	0	6.99	8.72	15.71
6v6_SSG-G_35X40	116.667	DC	8.79	91.03	6.63	0	6.78	6.65	13.43
6v6_SSG-G_35X40	116.667	DC	6.87	72.14	4.11	0	5.24	4.63	9.87
6v6_SSG-G_35X40	116.667	A	8.61	88.77	6.07	0	5.77	6.82	12.58
6v6_SSG-G_35X40	116.667	DC	7.68	79.08	4.56	0	5.66	6.47	12.13
6v6_SSG-G_35X40	116.667	A	8.12	83.41	4.14	0	6.2	6.71	12.91
6v6_SSG-G_35X40	116.667	DE	7.53	77.54	3.9	0	5.49	5.67	11.16
6v6_SSG-G_35X40	116.667	CC	10.27	106.88	4.81	0	5.85	7.96	13.81
6v6_SSG-G_35X40	116.667	CC	9.56	97.71	12.02	0	7.4	7.19	14.59
6v6_SSG-G_35X40	116.667	CC	8.88	91.07	10.02	0	6.67	6.86	13.54
6v6_SSG-G_35X40	116.667	A	9.19	87.53	9.79	0	8.91	10.16	19.07
6v6_SSG-G_35X40	116.667	DC	9.35	93.46	12.82	0.14	7.03	7.93	14.96
6v6_SSG-G_35X40	116.667	CE	9.58	95.98	11.77	0	8.11	8.22	16.34
6v6_SSG-G_35X40	116.667	Mean	8.24	85.21	7.6	0.12	5.77	6.36	12.13
6v6_SSG-G_35X40	116.667	CC	8.83	87.74	7.99	0.09	7.29	8.16	15.45
6v6_SSG-G_35X40	116.667	DC	8.48	87.92	5.31	0	5.58	6.45	12.04
6v6_SSG-G_35X40	116.667	DC	8.58	85.44	9.2	0.53	6.77	7.72	14.49
6v6_SSG-G_35X40	116.667	A	7.3	78.39	2.99	0	4.59	4.56	9.15
6v6_SSG-G_35X40	116.667	DE	5.4	65.52	3.12	0.13	1.01	0.53	1.54
6v6_SSG-G_35X40	116.667	A	7.51	77.45	2.34	0	5.87	6.16	12.03
6v6_SSG-G_35X40	116.667	CC	9.53	97.4	10.59	0	5.86	7.95	13.81
6v6_SSG-G_35X40	116.667	CC	9.05	92.22	11.44	0.04	7.08	7.34	14.42
6v6_SSG-G_35X40	116.667	CC	8.71	89.89	12.9	0.47	5.93	6.61	12.54
6v6_SSG-G_35X40	116.667	DC	8.48	86.54	9.36	0	6.39	7.01	13.4
6v6_SSG-G_35X40	116.667	CE	8.81	88.8	8.36	0	7.09	7.45	14.54
6v6_SSG-G_35X40	116.667	Mean	8.59	87.91	10.36	0.2	6.42	6.67	13.1
6v6_SSG-G_35X40	116.667	DC	9.39	95.58	15.02	0	7.04	7.49	14.53
6v6_SSG-G_35X40	116.667	DC	7.39	77.36	6.78	0	5.45	4.86	10.3
6v6_SSG-G_35X40	116.667	A	8.36	86.48	9.6	0.07	5.65	6.42	12.08
6v6_SSG-G_35X40	116.667	CC	8.36	85.62	7.8	0	6.18	6.84	13.02
6v6_SSG-G_35X40	116.667	CC	8.34	85.05	9.8	0.2	6.43	6.57	13
6v6_SSG-G_35X40	116.667	CE	9.09	93.66	14.65	0.69	6.61	7.07	13.68
6v6_SSG-G_35X40	116.667	DC	8.31	83.72	8.78	0.07	6.66	6.41	13.07
6v6_SSG-G_35X40	116.667	CE	9.52	95.79	10.42	0.61	7.37	7.73	15.1
6v6_SSG-G_35x40	116.667	Mean	8.68	90.8	10.62	0.22	6.06	6	12.05
6v6_SSG-G_35x40	116.667	CC	9.88	101.95	9.93	0	7.67	6.17	13.84
6v6_SSG-G_35x40	116.667	DC	6.37	69.75	10.97	0	4.13	3.54	7.68
6v6_SSG-G_35x40	116.667	A	9.05	97.41	17.3	0	5.34	5.58	10.92
6v6_SSG-G_35x40	116.667	A	8.14	86.74	5.44	0	4.92	5.3	10.21
6v6_SSG-G_35x40	116.667	CC	9.61	99.95	17.56	0	7.11	6.14	13.25
6v6_SSG-G_35x40	116.667	DC	7.55	81.35	4.19	0	4.5	4.63	9.13
6v6_SSG-G_35x40	116.667	CE	8.14	86.58	2.64	0	5.63	5.02	10.65
6v6_SSG-G_35x40	116.667	DE	8.22	84.42	8.49	0	6.27	6.28	12.55
6v6_SSG-G_35x40	116.667	A	7.02	75.24	4.91	0	4.64	3.6	8.24
6v6_SSG-G_35x40	116.667	DE	11.87	113.6	31.12	3.81	10.77	11.15	21.93
6v6_SSG-G_35x40	116.667	CE	8.13	86.04	13.35	0	5.4	5.7	11.11
6v6_SSG-G_35x40	116.667	A	6.08	66.7	5.18	0	4.1	3.02	7.12
6v6_SSG-G_35x40	116.667	CC	10.21	107.86	9.24	0	6.66	6.57	13.24
6v6_SSG-G_35x40	116.667	A	8.75	89.05	10.99	0	6.88	7.62	14.5
6v6_SSG-G_35x40	116.667	DC	7.95	81.42	6.67	0	6.26	6.62	12.88
6v6_SSG-G_35x40	116.667	DC	9.03	94.32	9.1	0	5.66	6.76	12.42
6v6_SSG-G_35x40	116.667	DE	11.58	121.22	13.45	0	7	8.26	15.26
10v10_SSG-G_52x45	117	Mean	8.64	89.33	12.43	0.58	6.18	6.37	12.54
10v10_SSG-G_52x45	117	Mean	8.3	86.4	8.95	0.23	5.72	5.92	11.65
10v10_SSG-G_52x45	117	Mean	8.58	88.28	11.1	0.46	6.13	6.59	12.72
8v8_SSG-G_40x52	130	CC	10.385	105.7	14.2	0.146667	7.79333	8.19667	15.99
8v8_SSG-G_40x52	130	DC	9.27833	94.9	11.7033	0.33	6.40333	7.40333	13.805
8v8_SSG-G_40x52	130	DC	6.8875	74.265	4.815	0.21	4.14	4.0025	8.1425
8v8_SSG-G_40x52	130	A	9.06	93.0978	11.5289	0.342222	6.45556	6.73	13.1867
8v8_SSG-G_40x52	130	DC	8.886	90.862	12.722	0.578	6.352	7.36	13.71
8v8_SSG-G_40x52	130	A	8.65	87.3129	11.1957	0.665714	7.01	7.37857	14.3843
8v8_SSG-G_40x52	130	CC	10.16	104.71	8.29	0	6.47	7.51	13.98
8v8_SSG-G_40x52	130	DC	9.04	91.254	9.934	0.312	6.784	7.436	14.218
8v8_SSG-G_40x52	130	CC	8.98167	93.165	8.81833	0.18	5.35167	6.77333	12.1267
8v8_SSG-G_40x52	130	CE	9.95889	99.7478	18.4811	2.06556	8.14222	8.50667	16.65
8v8_SSG-G_40x52	130	DE	8.02889	80.54	9.58667	0.238889	6.43889	6.82778	13.2667
8v8_SSG-G_40x52	130	A	7.29	73.9667	6.04	0.276667	5.71333	6.24	11.9533
8v8_SSG-G_40x52	130	DE	10.1167	101.473	13.42	0.596667	8.57333	8.66667	17.2433
8v8_SSG-G_40x52	130	CE	8.255	86.7425	11.0025	0.66	5.3675	5.4075	10.78
8v8_SSG-G_40x52	130	CE	8.89	90.3667	13.33	0.38	7.43	7.00333	14.4367
8v8_SSG-G_40x52	130	A	8.50143	87.3871	11.5486	0.447143	6.59857	6.49143	13.0914
8v8_SSG-G_40x52	130	CC	10.1663	103.522	12.3012	0.4225	6.715	8.3275	15.0412
8v8_SSG-G_40x52	130	DC	9.505	98.48	15	0.24	7.195	6.77	13.965
8v8_SSG-G_40x52	130	DE	9.155	93.02	9.2475	0	6.92	7.2575	14.18
8v8_SSG-G_40x52	130	CC	9.63556	98.0556	14.3033	0.257778	7.14667	7.99	15.1389
8v8_SSG-G_40x52	130	CC	10.1167	102.557	17.9133	0.736667	7.52667	8.39333	15.9167
8v8_SSG-G_40x52	130	A	9.58833	98.2683	14.115	0.63	6.61833	7.45	14.065
8v8_SSG-G_40x52	130	A	7.39	75.5	8.825	0.185	5.215	5.845	11.06
8v8_SSG-G_40x52	130	CE	9.61	96.93	12.775	0.31	7.455	7.84	15.3
8v8_SSG-G_40x52	130	A	9.7125	95.485	15.865	0.955	8.2825	9.16	17.445
8v8_SSG-G_40x52	130	DC	8.20333	82.9711	10.3333	0.0766667	6.32333	6.52333	12.8478
8v8_SSG-G_40x52	130	CE	10.314	100.778	14.596	0.94	9.524	9.73	19.25
8v8_SSG-G_40x52	130	DC	8.964	94.11	6.292	0.014	6.08	5.934	12.014
8v8_SSG-G_40x52	130	Mean	9.71	97.5	9.68	0.29	7.54	8.18	15.73
8v8_SSG-G_40x52	130	Mean	8.85	90.69	8.63	0.21	6.57	6.92	13.49
8v8_SSG-G_40x52	130	Mean	8.91	93.2	11.7	0.63	5.83	6.33	12.16
8v8_SSG-G_40x52	130	Mean	9.19	91.23	11.82	0.54	7.47	8.22	15.7
8v8_SSG-G_40x52	130	Mean	9.21	94.37	11.43	0.61	6.73	7.27	14.01
8v8_SSG-G_40x52	130	Mean	8.32	86.07	10.26	0.18	5.82	6.25	12.07
8v8_SSG-G_40x52	130	Mean	8.78	89.89	14.71	0.81	6.5	6.81	13.32
8v8_SSG-G_40x52	130	Mean	8.73	89.75	13.39	0.61	6.36	6.69	13.05
9v9_SSG-G_60x40	133.333	CC	8.74	88.37	10.12	0	6.66	7.35	14.01
9v9_SSG-G_60x40	133.333	DC	6.25	70.26	2.52	0	3	2.57	5.57
9v9_SSG-G_60x40	133.333	A	6.98	73.46	7.92	0.31	4.49	4.95	9.44
9v9_SSG-G_60x40	133.333	DC	6.02	65.49	5.08	0.21	3.17	3.75	6.92
9v9_SSG-G_60x40	133.333	A	7.85	83.63	4.19	0	4.71	5.13	9.85
9v9_SSG-G_60x40	133.333	CC	7.82	81.66	12.43	0	5.09	5.6	10.7
9v9_SSG-G_60x40	133.333	CC	6.8	72.93	4.96	0	3.64	4.17	7.8
9v9_SSG-G_60x40	133.333	CE	8.25	84.71	11.32	1.76	6.32	5.92	12.24
9v9_SSG-G_60x40	133.333	DE	6.76	69.77	5.76	0	4.75	4.98	9.74
9v9_SSG-G_60x40	133.333	A	6.46	67.11	5.2	0.03	4.22	4.77	8.99
9v9_SSG-G_60x40	133.333	CE	7.35	80.27	9.15	0	3.92	3.74	7.66
9v9_SSG-G_60x40	133.333	A	7.59	78.26	12.89	0.42	5.46	5.89	11.35
9v9_SSG-G_60x40	133.333	CC	8.25	84.59	10.62	0	6.03	6.79	12.82
9v9_SSG-G_60x40	133.333	CC	7.57	80.83	10.49	0	4.93	4.78	9.72
9v9_SSG-G_60x40	133.333	A	6.7	71.33	5.26	0.14	4.38	4.19	8.57
9v9_SSG-G_60x40	133.333	A	8.66	84.42	15.45	0.11	7.43	8.26	15.7
9v9_SSG-G_60x40	133.333	DC	8.46	86.47	15.46	1.02	6.37	6.65	13.02
9v9_SSG-G_60x40	133.333	DC	7.83	82.96	4.94	0	5.46	4.88	10.34
9v9_SSG-G_60x40	133.333	Mean	7.46	78.14	8.54	0.22	5	5.24	10.25
10v10_SSG-G_55x52	143	CC	9.87	102.22	15.9	0	6.32	7.26	13.58
10v10_SSG-G_55x52	143	DC	8.65667	90.88	10.8367	0.15	5.37	5.95333	11.3267
10v10_SSG-G_55x52	143	DC	7.32	78.02	6.65	0.32	4.64	4.455	9.095
10v10_SSG-G_55x52	143	A	8.15667	84.7133	10.4333	0.196667	5.26	5.69	10.9567
10v10_SSG-G_55x52	143	DC	7.18	76.13	7.17	0.0833333	4.57667	4.69333	9.27
10v10_SSG-G_55x52	143	A	7.83	82.75	4.33	0.02	4.755	5.155	9.9
10v10_SSG-G_55x52	143	CC	9.17	99.485	8.42	0.145	4.69	5.165	9.855
10v10_SSG-G_55x52	143	DC	8.36	84.285	10.695	0.805	6.795	6.765	13.555
10v10_SSG-G_55x52	143	CC	8.79	92.625	12.255	0.06	4.735	5.925	10.66
10v10_SSG-G_55x52	143	CE	9.485	95.59	17	1.63	7.315	7.385	14.7
10v10_SSG-G_55x52	143	DE	7.83667	80.5533	14.5167	0.796667	5.74667	5.97333	11.72
10v10_SSG-G_55x52	143	A	5.78667	62.69	2.82667	0	3.73333	3.29	7.02333
10v10_SSG-G_55x52	143	DE	8.685	92.115	9.505	0.375	5.63	5.26	10.89
10v10_SSG-G_55x52	143	CE	7.73	81.24	14.605	1.03	5.14	5.465	10.605
10v10_SSG-G_55x52	143	CE	8.33	84.945	13.44	0.17	6.6	6.285	12.895
10v10_SSG-G_55x52	143	A	7.375	77.765	13.01	0.955	4.97	5.06	10.03
10v10_SSG-G_55x52	143	CC	10.23	109.38	8.21	1.11	4.87	6.07	10.94
10v10_SSG-G_55x52	143	DC	9.44	99.63	18.08	0.18	5.79	6.18	11.97
10v10_SSG-G_55x52	143	DE	8.61	89.94	6.89	0.065	5.37	6.085	11.46
10v10_SSG-G_55x52	143	CC	7.795	83.88	9.815	0.2	4.845	4.545	9.39
10v10_SSG-G_55x52	143	A	8.52	88.9167	11.9967	0.0133333	5.66667	6.21	11.8767
10v10_SSG-G_55x52	143	A	5.86	61.7	7.39	0.11	4.15	3.99	8.13
10v10_SSG-G_55x52	143	CE	7.88	82.98	6.75	0	5.3	5.34	10.63
10v10_SSG-G_55x52	143	DC	7.95	82.92	9.035	0.02	5.245	5.62	10.865
10v10_SSG-G_55x52	143	CE	9.49	96.66	7.29	0.13	7.42	6.77	14.19
10v10_SSG-G_55x52	143	DC	7.72	82.51	2.555	0	4.665	4.54	9.2
10v10_SSG-G_55x52	143	DE	10.4	109.315	16.905	1.365	6.405	7.22	13.62
10v10_SSG-G_55x52	143	Mean	8.22	86.03	7.09	0.38	5.33	5.59	10.93
10v10_SSG-G_55x52	143	Mean	7.94	82.47	13.39	0.38	5.49	5.64	11.13
10v10_SSG-G_55x52	143	Mean	8.37	88.58	10.35	0.35	5.23	5.53	10.76
5v5_SSG-G_36x40	144	Mean	10.99	107.82	16.18	0.36	9.54	10.4	19.94
5v5_SSG-G_36x40	144	DC	11.23	111.51	12.19	0	8.82	10.1	18.92
5v5_SSG-G_36x40	144	A	10.65	104.13	19.19	0.46	9.36	9.65	19.01
5v5_SSG-G_36x40	144	DC	10.38	101.95	14.97	1.31	8.77	10.12	18.9
5v5_SSG-G_36x40	144	A	9.8	99.84	7.16	0	7.26	8.44	15.7
5v5_SSG-G_36x40	144	CC	12.31	119.92	24.22	0	10.4	12.16	22.56
5v5_SSG-G_36x40	144	DC	10.55	98.77	14.76	0	10.23	11.03	21.27
5v5_SSG-G_36x40	144	CC	11.07	108.17	20.52	0.86	8.99	11.12	20.11
5v5_SSG-G_36x40	144	CE	10.9	107	13	0	10.28	10.3	20.58
5v5_SSG-G_36x40	144	DE	9.71	93.53	9.13	0	9.14	9.31	18.45
5v5_SSG-G_36x40	144	A	9.36	91.4	8.56	0	8.59	8.87	17.46
5v5_SSG-G_36x40	144	DE	11.37	111.87	20.49	2.28	10.43	10.6	21.03
5v5_SSG-G_36x40	144	A	9.7	96.24	10.55	0	8.69	9.28	17.97
5v5_SSG-G_36x40	144	CC	11.85	118.61	21.43	0	9.95	10.66	20.61
5v5_SSG-G_36x40	144	A	11.85	115.98	16.79	0	9.87	10.84	20.71
5v5_SSG-G_36x40	144	DC	10.08	97.6	10.9	0	9.13	10.27	19.4
5v5_SSG-G_36x40	144	CE	12.58	121.94	27.37	0.93	11.93	13.07	24.99
5v5_SSG-G_36x40	144	DC	11.57	117.65	13.24	0	8.56	9.26	17.82
5v5_SSG-G_36x40	144	DE	12.83	124.57	26.72	0.63	11.38	12.05	23.43
5v5_SSG-G_36x40	144	Mean	10.58	104.79	16.39	0.05	8.85	9.59	18.43
5v5_SSG-G_36x40	144	CC	11.47	110.44	16.09	0	10.51	11.32	21.83
5v5_SSG-G_36x40	144	DC	7.95	81.19	6.8	0	6.57	6.7	13.27
5v5_SSG-G_36x40	144	A	12.22	124.35	21.48	0	8.47	9.13	17.6
5v5_SSG-G_36x40	144	DC	10.1	101.37	13.73	0	7.88	10.09	17.97
5v5_SSG-G_36x40	144	CC	10.63	105.45	20.84	0	9.14	8.38	17.51
5v5_SSG-G_36x40	144	CC	11.68	117.84	18.23	0	8.2	10.95	19.15
5v5_SSG-G_36x40	144	CE	11.19	107.79	23.64	0	10.57	11.62	22.2
5v5_SSG-G_36x40	144	DE	9.18	91.05	11.68	0	7.86	8.64	16.51
5v5_SSG-G_36x40	144	A	9.65	93.51	6.93	0	8.26	10.08	18.34
5v5_SSG-G_36x40	144	DE	10.72	108.12	19.97	0.99	8.75	9.22	17.97
5v5_SSG-G_36x40	144	CE	10.2	104.85	10.02	0	7.15	7.04	14.2
5v5_SSG-G_36x40	144	CE	9.91	95.97	17.21	0	9.55	8	17.55
5v5_SSG-G_36x40	144	A	9.05	90.53	11.36	0	7.47	7.37	14.84
5v5_SSG-G_36x40	144	DE	10.66	105.49	13.83	0	8.79	10.48	19.27
5v5_SSG-G_36x40	144	CC	11.09	109.35	22.45	0	10.32	10.82	21.14
5v5_SSG-G_36x40	144	A	10.85	107.87	15.35	0	9.1	10.39	19.5
5v5_SSG-G_36x40	144	A	11.57	111.08	26.02	0	10.22	11.33	21.54
5v5_SSG-G_36x40	144	DC	10.03	95.29	13.35	0	9.45	10.05	19.51
5v5_SSG-G_36x40	144	DC	11.16	116.03	14.63	0	7.72	8.29	16.01
5v5_SSG-G_36x40	144	DE	12.28	118.16	24.18	0	10.93	11.81	22.74
5v5_SSG-G_36x40_conSponde	144	Mean	9.97	97.49	9.73	0	8.82	9.53	18.35
5v5_SSG-G_36x40_conSponde	144	CC	11.12	106.58	21.3	0	10.82	11.51	22.33
5v5_SSG-G_36x40_conSponde	144	DC	10.47	105.14	10.67	0	8.19	9.2	17.39
5v5_SSG-G_36x40_conSponde	144	A	10.41	100.92	7.71	0	8.85	9.66	18.52
5v5_SSG-G_36x40_conSponde	144	DC	10.03	98.53	12.9	0	8.76	9.72	18.48
5v5_SSG-G_36x40_conSponde	144	A	9.36	89.85	8.1	0	9.4	9.65	19.05
5v5_SSG-G_36x40_conSponde	144	CC	10.38	101.42	11.33	0	8.25	9.48	17.73
5v5_SSG-G_36x40_conSponde	144	CC	10.16	98.23	10.47	0	8.69	9.86	18.55
5v5_SSG-G_36x40_conSponde	144	CE	10.36	101.75	10.41	0	9.63	9.8	19.42
5v5_SSG-G_36x40_conSponde	144	DE	9.72	89.91	11.83	0	9.96	11.22	21.18
5v5_SSG-G_36x40_conSponde	144	A	7.54	75.87	3.14	0	6.32	6.75	13.07
5v5_SSG-G_36x40_conSponde	144	A	9.52	93.62	9.64	0	9.04	9.06	18.11
5v5_SSG-G_36x40_conSponde	144	DE	10.89	105.98	8.7	0	9	10.39	19.38
5v5_SSG-G_36x40_conSponde	144	CC	10.02	97.82	8.87	0	8.77	9.52	18.29
5v5_SSG-G_36x40_conSponde	144	CC	10.97	107.75	10.26	0.08	9.36	10.74	20.1
5v5_SSG-G_36x40_conSponde	144	A	9.58	93.32	4.01	0	8.26	8.73	16.99
5v5_SSG-G_36x40_conSponde	144	A	8.71	87.09	2.6	0	7.66	7.6	15.26
5v5_SSG-G_36x40_conSponde	144	DC	8.55	86.08	7.51	0	6.61	7.14	13.75
5v5_SSG-G_36x40_conSponde	144	CE	11.42	109.73	13.93	0	10.98	11.76	22.75
5v5_SSG-G_36x40_conSponde	144	DE	10.29	102.77	11.55	0	9.11	9.23	18.34
5v5_SSG-G_36x40_conSponde	144	Mean	5.18	52.47	4.11	0	4.07	4.32	8.39
5v5_SSG-G_36x40_conSponde	144	CC	5.27	52.65	8.15	0	4.6	4.71	9.3
5v5_SSG-G_36x40_conSponde	144	DC	5.72	59.87	4.41	0	3.83	4.19	8.02
5v5_SSG-G_36x40_conSponde	144	A	5.54	55.28	3.54	0	4.31	4.55	8.86
5v5_SSG-G_36x40_conSponde	144	DC	5.12	52.28	5.43	0	3.84	4.22	8.07
5v5_SSG-G_36x40_conSponde	144	A	5.09	50.6	3.55	0	4.7	4.68	9.38
5v5_SSG-G_36x40_conSponde	144	CC	5.48	55.37	5.04	0	3.89	4.41	8.3
5v5_SSG-G_36x40_conSponde	144	CC	4.77	47.57	4.27	0	3.69	4.16	7.85
5v5_SSG-G_36x40_conSponde	144	CE	5.67	57.4	4.58	0	4.66	4.72	9.38
5v5_SSG-G_36x40_conSponde	144	DE	5.03	48.35	5	0	4.63	5.1	9.73
5v5_SSG-G_36x40_conSponde	144	A	4.15	43.02	1.42	0	3.09	3.3	6.39
5v5_SSG-G_36x40_conSponde	144	A	5.04	50.95	4.29	0	4.31	4.36	8.68
5v5_SSG-G_36x40_conSponde	144	DE	5.85	58.7	3.92	0	4.37	4.94	9.32
5v5_SSG-G_36x40_conSponde	144	CC	5.06	50.7	3.83	0	4.13	4.37	8.5
5v5_SSG-G_36x40_conSponde	144	CC	5.42	54.91	4.39	0.03	4.1	4.63	8.73
5v5_SSG-G_36x40_conSponde	144	A	4.52	45.2	1.64	0	3.57	3.76	7.33
5v5_SSG-G_36x40_conSponde	144	A	4.84	49.75	1.23	0	3.77	3.79	7.57
5v5_SSG-G_36x40_conSponde	144	DC	4.79	49.69	3.48	0	3.31	3.47	6.78
5v5_SSG-G_36x40_conSponde	144	CE	5.51	56.14	4.99	0	4.32	4.52	8.84
5v5_SSG-G_36x40_conSponde	144	DE	5.62	58.5	4.91	0	4.11	4.26	8.36
5v5_SSG-G_36x40_conSponde	144	Mean	9.97	97.55	11.1	0	8.75	9.58	18.33
5v5_SSG-G_36x40_conSponde	144	CC	11.63	111.58	15.2	0	11.33	11.92	23.24
5v5_SSG-G_36x40_conSponde	144	DC	10.45	102.49	10.56	0	8.49	9.53	18.02
5v5_SSG-G_36x40_conSponde	144	DC	7.47	76.48	4.7	0	5.89	5.45	11.34
5v5_SSG-G_36x40_conSponde	144	A	10.2	101.34	11.25	0	8.23	8.66	16.9
5v5_SSG-G_36x40_conSponde	144	DC	9.34	90.78	13.28	0	8.68	10.48	19.17
5v5_SSG-G_36x40_conSponde	144	A	8.97	91.35	2.56	0	7.02	7.84	14.87
5v5_SSG-G_36x40_conSponde	144	CC	11.33	108.49	18.35	0	9.64	12.6	22.24
5v5_SSG-G_36x40_conSponde	144	CE	10.68	103.49	16.84	0	9.68	10.81	20.49
5v5_SSG-G_36x40_conSponde	144	DE	9.73	92.94	10.42	0	9.59	9.59	19.18
5v5_SSG-G_36x40_conSponde	144	A	7.8	79.83	0.05	0	6.21	6.6	12.8
5v5_SSG-G_36x40_conSponde	144	CE	10.03	99.72	10.14	0	8.41	9.31	17.72
5v5_SSG-G_36x40_conSponde	144	A	10.09	98.69	9.38	0	9.33	10.2	19.52
5v5_SSG-G_36x40_conSponde	144	CC	10.01	99.19	8.33	0	7.83	9.59	17.42
5v5_SSG-G_36x40_conSponde	144	DE	10.23	102.54	15.77	0	7.43	8.78	16.21
5v5_SSG-G_36x40_conSponde	144	CC	10.39	102.54	14.4	0	9.22	9.83	19.04
5v5_SSG-G_36x40_conSponde	144	A	8.51	81.25	8.66	0	8	7.59	15.59
5v5_SSG-G_36x40_conSponde	144	A	11.52	109.01	10.57	0	11.12	11.69	22.81
5v5_SSG-G_36x40_conSponde	144	DC	9.62	91.46	17.89	0	10.04	10.13	20.17
5v5_SSG-G_36x40_conSponde	144	DE	11.48	110.21	12.45	0	10.12	11.42	21.54
7v7_SSG-G_40x52	148.571	CC	10.1067	102.623	13.505	0.366667	7.57333	8.21333	15.785
7v7_SSG-G_40x52	148.571	DC	9.14	94.2133	9.08	0.03	6.69	6.92333	13.61
7v7_SSG-G_40x52	148.571	DC	7.402	78.304	8.802	0.538	5.048	4.798	9.844
7v7_SSG-G_40x52	148.571	A	8.8	90.9643	12.0043	0.275714	6.18	6.56429	12.7457
7v7_SSG-G_40x52	148.571	DC	9.13	92.56	10.865	0.355	6.835	7.835	14.675
7v7_SSG-G_40x52	148.571	A	8.2925	85.0037	9.18125	0.64	6.28625	6.6375	12.92
7v7_SSG-G_40x52	148.571	CC	9.22	95.42	11.51	0.8	6.45	6.38	12.83
7v7_SSG-G_40x52	148.571	DC	9.395	95.385	13.135	0.31	7.13	7.605	14.74
7v7_SSG-G_40x52	148.571	CC	9.265	94.945	13.15	0.135	5.99	7.5	13.49
7v7_SSG-G_40x52	148.571	CE	9.935	100.3	18.7767	0.903333	7.925	8.2	16.1267
7v7_SSG-G_40x52	148.571	DE	7.79333	79.0183	8.51167	0.02	5.875	6.45667	12.3317
7v7_SSG-G_40x52	148.571	A	7.27333	74.7133	6.94333	0.0366667	5.70667	5.72	11.4267
7v7_SSG-G_40x52	148.571	DE	8.985	90.985	9.64	0.41	7	7.325	14.335
7v7_SSG-G_40x52	148.571	CE	7.93667	85.1467	9.88	0.28	4.69	4.67	9.36
7v7_SSG-G_40x52	148.571	CE	8.59	85.91	15.61	0.22	7.72	7.09	14.81
7v7_SSG-G_40x52	148.571	A	8.23429	84.0814	10.7943	0.372857	6.46429	6.36714	12.8314
7v7_SSG-G_40x52	148.571	CC	9.70571	99.3757	12.12	0.915714	6.48429	7.68857	14.1729
7v7_SSG-G_40x52	148.571	DC	8.04	84.89	8.85	0.03	5.47	5.3	10.77
7v7_SSG-G_40x52	148.571	DE	9.3575	94.3725	11.61	0.18	7.055	7.7825	14.8325
7v7_SSG-G_40x52	148.571	CC	9.854	101.242	15.4	0.374	6.876	7.81	14.68
7v7_SSG-G_40x52	148.571	CC	9.5725	98.3275	14.7925	0.21	7.15	7.33	14.48
7v7_SSG-G_40x52	148.571	A	8.76667	90.1133	16.0033	3.56667	5.98667	7.08667	13.0767
7v7_SSG-G_40x52	148.571	A	7.97	80.71	9.865	0.88	6.13	6.23	12.36
7v7_SSG-G_40x52	148.571	A	9.31667	91.0167	15.4467	0.76	7.90833	9.18833	17.095
7v7_SSG-G_40x52	148.571	DC	8.4975	85.9588	11.1675	0.44	6.7225	6.94875	13.6687
7v7_SSG-G_40x52	148.571	CE	10.306	102.464	17.552	1.676	8.58	9.086	17.666
7v7_SSG-G_40x52	148.571	DC	8.685	90.765	4.955	0	6.055	5.93	11.98
7v7_SSG-G_40x52	167.143	Mean	9.11	91.25	11.71	0.4	7.42	7.91	15.32
7v7_SSG-G_40x52	167.143	Mean	10.11	102.39	15.13	0.58	7.59	8.27	15.86
7v7_SSG-G_40x52	167.143	Mean	9.16	91.85	12.09	0.6	7.23	7.86	15.1
7v7_SSG-G_40x52	167.143	Mean	9.07	92.85	13.58	0.86	6.7	6.95	13.65
7v7_SSG-G_40x52	167.143	Mean	8.93	91.08	9.98	0.23	6.82	7.26	14.07
7v7_SSG-G_40x52	167.143	Mean	8.33	86.03	10.77	0.88	5.78	6.41	12.19
7v7_SSG-G_40x52	167.143	Mean	8.29	85.03	11	0.45	6.22	6.34	12.57
7v7_SSG-G_40x52	167.143	Mean	8.49	88.26	12.88	0.57	5.76	6.22	11.98
10v10_SSG-G_52.5x65	170.625	CC	10.41	106.77	23.87	0	7.24	7.93	15.17
10v10_SSG-G_52.5x65	170.625	DC	9.155	95.8125	15.21	0.785	5.8225	6.475	12.3
10v10_SSG-G_52.5x65	170.625	DC	6.475	69.935	7.545	0	3.805	3.865	7.675
10v10_SSG-G_52.5x65	170.625	A	8.83	91.975	15.6875	0.3675	6.0275	6.06	12.0875
10v10_SSG-G_52.5x65	170.625	DC	7.71333	82.9633	7.26667	0	4.26	4.87	9.13333
10v10_SSG-G_52.5x65	170.625	A	8.205	85.145	10.765	0.445	5.665	6.23	11.89
10v10_SSG-G_52.5x65	170.625	CC	9.625	100.96	17.185	0.145	6.03	6.45	12.475
10v10_SSG-G_52.5x65	170.625	DC	8.67	90.2567	9.73	0.19	5.90667	6.14333	12.05
10v10_SSG-G_52.5x65	170.625	CC	8.3125	89.075	8.3725	0.0775	4.2325	5.1375	9.365
10v10_SSG-G_52.5x65	170.625	CE	9.5	97.76	18.8333	1.11667	6.86	6.86333	13.73
10v10_SSG-G_52.5x65	170.625	DE	8.36667	85.2033	15.9433	0.943333	6.16	6.58333	12.7433
10v10_SSG-G_52.5x65	170.625	A	6.8	72.29	7.2	0.906667	4.43667	4.38	8.81333
10v10_SSG-G_52.5x65	170.625	DE	9.03	92.45	13.78	0.51	6.56	6.81	13.38
10v10_SSG-G_52.5x65	170.625	CE	8.06	87.5033	11.9833	0.216667	4.26667	4.24	8.50667
10v10_SSG-G_52.5x65	170.625	CE	9.905	100.28	22.4	1.01	8.185	7.73	15.915
10v10_SSG-G_52.5x65	170.625	A	7.79333	81.03	14.17	0.57	5.65333	5.54667	11.2033
10v10_SSG-G_52.5x65	170.625	CC	9.54	103.72	6.76	0	4.46	5.56	10.03
10v10_SSG-G_52.5x65	170.625	DC	9.75667	103.05	15.36	0.346667	6.13	6.02	12.1467
10v10_SSG-G_52.5x65	170.625	DE	9.74	102.023	19.6167	0.316667	5.87667	6.41	12.29
10v10_SSG-G_52.5x65	170.625	CC	8.6975	91.6175	16.85	0.07	5.82	6.01	11.83
10v10_SSG-G_52.5x65	170.625	CC	9.41	98.48	16.24	0.87	6.09	6.8	12.89
10v10_SSG-G_52.5x65	170.625	A	8.7175	90.8175	16.3125	0.1625	5.7925	5.855	11.6475
10v10_SSG-G_52.5x65	170.625	A	6.525	67.115	6.825	0.015	4.805	4.6	9.405
10v10_SSG-G_52.5x65	170.625	CE	8.79	91.53	15.32	0.57	6.47	5.59	12.06
10v10_SSG-G_52.5x65	170.625	A	7.94	80.84	8.28	0.77	5.99	6.58	12.57
10v10_SSG-G_52.5x65	170.625	DC	8.45333	87.8733	17.8333	2.66	6.32	6.14333	12.4633
10v10_SSG-G_52.5x65	170.625	CE	8.22	85.21	12.51	0.77	6.04	6.07	12.11
10v10_SSG-G_52.5x65	170.625	DC	8.12	87.21	6.63	0	5.18667	4.58	9.76667
10v10_SSG-G_52.5x65	170.625	DE	10.23	107.57	23.04	1.62	6.72	6.59	13.32
10v10_SSG-G_MC	170.625	Mean	8.44	88.67	13.26	0.33	5.64	5.76	11.4
10v10_SSG-G_MC	170.625	Mean	8.48	89.22	13.66	0.52	5.34	5.71	11.05
10v10_SSG-G_MC	170.625	Mean	8.59	90.63	16.05	1.01	5.45	5.36	10.81
10v10_SSG-G_MC	170.625	Mean	8.79	91.12	12.22	0.26	6.05	6.37	12.42
6v6_SSG-G_40X52	173.333	Mean	9.67	99.83	15.19	0.54	6.7	7.16	13.86
6v6_SSG-G_40X52	173.333	DC	8.76	91.9	12.21	0.81	6.46	5.85	12.32
6v6_SSG-G_40X52	173.333	A	10.22	107.27	17.63	0.3	6.6	6.82	13.41
6v6_SSG-G_40X52	173.333	DC	9.32	95.18	12.34	0.19	6.9	7.38	14.29
6v6_SSG-G_40X52	173.333	A	8.54	86.24	8.72	0	7.09	6.93	14.01
6v6_SSG-G_40X52	173.333	CC	10.45	109.1	17.05	0	6.32	7.65	13.97
6v6_SSG-G_40X52	173.333	CC	10.15	105.23	17.59	0.04	6.9	7.12	14.02
6v6_SSG-G_40X52	173.333	CE	10.32	105.03	21.34	3.02	6.98	8.5	15.48
6v6_SSG-G_40X52	173.333	DC	9.58	98.65	14.66	0	6.33	7.01	13.34
10v10_SSG-G_70x50	175	Mean	9.72	102.62	17.4	0.6	6.1	6.33	12.43
10v10_SSG-G_65x57	185.25	CC	11.502	119.052	25.766	0.85	7.872	8.39	16.266
10v10_SSG-G_65x57	185.25	DC	8.82	92.8833	13.02	0.326667	5.79333	5.86333	11.6533
10v10_SSG-G_65x57	185.25	DC	6.7175	73.505	6.06	0.0525	3.5175	3.6525	7.1725
10v10_SSG-G_65x57	185.25	A	8.9925	94.985	16.8925	0.1825	6.04	5.78	11.8225
10v10_SSG-G_65x57	185.25	DC	8.685	90.28	11.375	0	5.08	6.655	11.74
10v10_SSG-G_65x57	185.25	A	8.43667	91.3833	8.33333	0.47	4.83667	4.96	9.79667
10v10_SSG-G_65x57	185.25	CC	10.205	108.295	20.67	0.065	5.9825	6.7425	12.725
10v10_SSG-G_65x57	185.25	DC	9.01333	96.4333	8.87	0.333333	5.23333	5.66667	10.9
10v10_SSG-G_65x57	185.25	CC	10.21	106.717	19.38	0.206667	5.93	7.15	13.08
10v10_SSG-G_65x57	185.25	CE	9.90333	99.1567	21.9467	0.96	8.38667	8.63667	17.02
10v10_SSG-G_65x57	185.25	DE	8.936	90.652	14.692	0.944	6.956	7.432	14.388
10v10_SSG-G_65x57	185.25	A	8.29333	87.68	13.0533	0	5.47	5.81333	11.2867
10v10_SSG-G_65x57	185.25	DE	10.428	107.598	20.554	0.98	7.682	7.526	15.204
10v10_SSG-G_65x57	185.25	CE	7.8475	86.485	13.6825	0.9325	3.825	3.8	7.6225
10v10_SSG-G_65x57	185.25	CE	8.955	89.855	19.69	0.325	7.69	7.36	15.045
10v10_SSG-G_65x57	185.25	A	7.706	79.49	10.372	0.882	5.756	5.658	11.416
10v10_SSG-G_65x57	185.25	CC	10.7975	116.465	11.23	0.4	4.95	6.8975	11.8475
10v10_SSG-G_65x57	185.25	DE	9.19333	97.2067	11.9433	0	5.70667	6.1	11.8033
10v10_SSG-G_65x57	185.25	CC	9.9575	104.493	20.77	0.12	6.335	6.9625	13.3
10v10_SSG-G_65x57	185.25	A	10.714	110.768	21.982	0.096	6.932	8.07	15.002
10v10_SSG-G_65x57	185.25	A	6.68	71.52	6.09	0	4.29	3.93	8.23
10v10_SSG-G_65x57	185.25	A	10.56	107.194	24.972	0.862	7.72	8.378	16.098
10v10_SSG-G_65x57	185.25	DC	8.002	81.932	12.832	0.274	5.924	5.996	11.92
10v10_SSG-G_65x57	185.25	DC	9.0675	97.2575	7.4	0	5.2625	5.265	10.525
10v10_SSG-G_65x57	185.25	DE	10.512	110.276	24.784	1.68	7.16	6.944	14.102
10v10_SSG-G_65x57	185.25	Mean	10.13	102.83	19.24	0.51	7.68	8.12	15.81
10v10_SSG-G_65x57	185.25	Mean	9.34	97.85	16.93	0.45	5.99	6.56	12.55
10v10_SSG-G_65x57	185.25	Mean	9.6	101.58	17.83	0.57	5.96	6.16	12.12
10v10_SSG-G_65x57	185.25	Mean	9.4	98.87	14.79	0.45	6.09	6.49	12.58
10v10_SSG-G_65x57	185.25	Mean	8.78	93.11	13.78	0.54	5.43	5.69	11.12
9v9_SSG-G_52.5x65	189.583	CC	12.07	127.7	18.35	0.07	6.56	7.16	13.72
9v9_SSG-G_52.5x65	189.583	DC	10.82	111.93	15.765	0	7.245	7.98	15.23
9v9_SSG-G_52.5x65	189.583	DC	7.86	86.09	11.46	0	4.34	3.57	7.91
9v9_SSG-G_52.5x65	189.583	A	8.76	90.465	12.14	0.14	5.91	6.24	12.155
9v9_SSG-G_52.5x65	189.583	DC	8.855	91.845	12.435	0.29	5.695	6.525	12.215
9v9_SSG-G_52.5x65	189.583	A	9.44	98.6	12.9	0.28	6.35	6.27	12.62
9v9_SSG-G_52.5x65	189.583	DC	11.08	111.41	16.49	0.32	8.62	8.7	17.32
9v9_SSG-G_52.5x65	189.583	CC	9.31	96.81	10.7	0	6	6.68	12.68
9v9_SSG-G_52.5x65	189.583	CE	10.34	104.76	24.35	3.395	8.035	8.645	16.675
9v9_SSG-G_52.5x65	189.583	DE	8.995	91.62	13.305	0.16	6.38	7.05	13.425
9v9_SSG-G_52.5x65	189.583	A	8.47	86.34	6.38	0	6.2	6.5	12.7
9v9_SSG-G_52.5x65	189.583	DE	9.7	101.61	16.83	2.11	6.35	6.6	12.95
9v9_SSG-G_52.5x65	189.583	CE	9.23	98.475	13.81	0.385	5.365	6.005	11.37
9v9_SSG-G_52.5x65	189.583	CE	10.91	111.62	25.62	1.9	8.61	7.9	16.51
9v9_SSG-G_52.5x65	189.583	A	9.34	96.39	16.77	0.95	6.67	7.01	13.68
9v9_SSG-G_52.5x65	189.583	CC	10.73	115.68	11.21	1.15	5.24	6.6	11.84
9v9_SSG-G_52.5x65	189.583	DC	9.64	98.32	8.22	0.98	6.76	7.46	14.22
9v9_SSG-G_52.5x65	189.583	DE	10.01	103.965	11.55	0.39	5.88	7.195	13.075
9v9_SSG-G_52.5x65	189.583	CC	9.905	101.87	20.035	0	6.785	7.675	14.46
9v9_SSG-G_52.5x65	189.583	A	10.52	109.96	12.54	0.04	5.85	7.44	13.29
9v9_SSG-G_52.5x65	189.583	A	7.215	76.53	4.86	0	4.575	4.65	9.23
9v9_SSG-G_52.5x65	189.583	A	9.31	95.92	23.1	0.64	5.82	7.01	12.83
9v9_SSG-G_52.5x65	189.583	DC	8.66	88.18	10.89	0.145	6.165	6.6	12.765
9v9_SSG-G_52.5x65	189.583	DE	10.18	109.32	17.31	0.07	5.72	6.05	11.77
9v9_SSG-G_MC	189.583	Mean	9.66	98.99	14.08	0.41	6.62	7.41	14.04
10v10_SSG-G_70x65	227.5	CC	11.084	116.573	25.532	2.413	7.283	7.39	14.672
10v10_SSG-G_70x65	227.5	DC	8.67167	92.6725	14.3758	0.810833	5.14083	5.14917	10.29
10v10_SSG-G_70x65	227.5	DC	7.17417	77.64	9.88917	0.706667	4.1075	3.90083	8.00667
10v10_SSG-G_70x65	227.5	A	9.31875	99.2538	19.8188	1.50188	5.40437	5.67063	11.075
10v10_SSG-G_70x65	227.5	DC	8.25909	87.4255	11.9864	0.775455	4.95636	5.41182	10.37
10v10_SSG-G_70x65	227.5	A	8.75286	92.5157	16.325	0.982857	5.54643	5.62357	11.1679
10v10_SSG-G_70x65	227.5	CC	9.47727	100.636	21.5918	1.81727	5.53182	5.85364	11.3873
10v10_SSG-G_70x65	227.5	DC	8.963	94.477	13.883	1.404	5.711	5.918	11.627
10v10_SSG-G_70x65	227.5	CC	8.85769	95.4823	16.04	0.293077	4.21077	5.28692	9.49846
10v10_SSG-G_70x65	227.5	CE	9.95857	103.3	24.4107	3.21571	6.93071	7.12857	14.0607
10v10_SSG-G_70x65	227.5	DE	8.08267	83.68	14.604	1.16133	5.50867	5.94333	11.4513
10v10_SSG-G_70x65	227.5	A	7.84778	82.8378	12.4278	0.486667	5.01889	5.19111	10.2111
10v10_SSG-G_70x65	227.5	DE	9.156	96.715	19.93	1.325	5.686	5.839	11.527
10v10_SSG-G_70x65	227.5	CE	8.25857	90.7029	19.1371	2.08	4.15	4.05429	8.20429
10v10_SSG-G_70x65	227.5	CE	10.245	104.885	28.02	2.635	7.965	7.745	15.71
10v10_SSG-G_70x65	227.5	A	7.88545	84.0327	15.6255	1.51	4.88182	4.82545	9.70545
10v10_SSG-G_70x65	227.5	CC	10.2409	109.737	16.5573	0.413636	5.03909	6.18364	11.2227
10v10_SSG-G_70x65	227.5	DC	8.43	90.99	12.43	0	4.76	4.91	9.68
10v10_SSG-G_70x65	227.5	DE	8.9975	94.845	15.27	0.71875	5.57375	6.005	11.5787
10v10_SSG-G_70x65	227.5	CC	9.11167	96.1442	17.8717	0.3025	5.68417	6.085	11.7683
10v10_SSG-G_70x65	227.5	CC	10.8525	114.097	25.3625	0.25	6.5875	7.62	14.21
10v10_SSG-G_70x65	227.5	A	9.24375	97.0913	21.1938	1.1625	5.6625	6.32375	11.9875
10v10_SSG-G_70x65	227.5	A	8.18833	86.7567	15.3617	0.716667	4.88167	5.21833	10.1
10v10_SSG-G_70x65	227.5	CE	9.468	99.056	19.822	1.196	6.286	6.54	12.828
10v10_SSG-G_70x65	227.5	A	9.17667	93.795	20.7467	2.61	6.40833	7.31333	13.7183
10v10_SSG-G_70x65	227.5	DC	7.69385	81.2638	11.3777	0.543846	5.04231	4.91	9.95154
10v10_SSG-G_70x65	227.5	CE	10.1283	104.535	22.4117	2.72	7.455	7.43	14.885
10v10_SSG-G_70x65	227.5	DC	8.44429	90.9679	8.61571	0.185714	4.89214	4.69857	9.59071
10v10_SSG-G_70x65	227.5	DE	10.1882	108.29	23.5318	2.79091	6.08	6.32364	12.4027
10v10_SSG-G_70x65	227.5	Mean	8.5	90.74	15.21	1.15	5.25	5.19	10.44
10v10_SSG-G_70x65	227.5	Mean	10.24	107.03	18.15	0.94	6.5	7.11	13.61
10v10_SSG-G_70x65	227.5	Mean	9.78	106.39	16.48	0.68	4.99	5.25	10.24
10v10_SSG-G_70x65	227.5	Mean	9.24	98.82	16.62	0.94	5.41	5.61	11.01
10v10_SSG-G_70x65	227.5	Mean	8.93	92.4	17.39	1.02	6.21	6.55	12.76
10v10_SSG-G_70x65	227.5	Mean	9.8	104.39	18.51	1.57	5.75	6.07	11.82
10v10_SSG-G_70x65	227.5	Mean	10.2	106.29	18.07	0.97	6.62	7.17	13.78
10v10_SSG-G_70x65	227.5	Mean	9.21	96.94	17.43	1.12	5.74	6.16	11.91
10v10_SSG-G_70x65	227.5	Mean	9.24	97.4	16.91	1.24	5.6	6.16	11.77
10v10_SSG-G_70x65	227.5	Mean	6.87	72.47	12.25	0.79	4.26	4.55	8.81
10v10_SSG-G_70x65	227.5	Mean	8.25	88.37	16.59	1.03	4.88	4.91	9.78
10v10_SSG-G_70x65	227.5	Mean	8.05	86.16	16.2	1.48	4.76	4.76	9.52
10v10_SSG-G_70x65	227.5	Mean	10.29	107.23	21.55	1.25	6.76	7.26	14.02
10v10_SSG-G_70x65	227.5	Mean	9.72	100.98	19.49	1.16	6.45	6.88	13.33
10v10_SSG-G_70x65	227.5	Mean	9.45	100.74	18.5	1.7	5.55	5.75	11.3
10v10_SSG-G_70x65	227.5	Mean	6.27	69.15	14.01	2.33	3.21	2.95	6.16
10v10_SSG-G_105x65	341.25	CC	10.525	110.35	24.455	0.8	6.5	6.935	13.43
10v10_SSG-G_105x65	341.25	DC	9.025	98.225	19.29	0.795	4.755	4.95	9.7
10v10_SSG-G_105x65	341.25	DC	7.32	80.065	10.21	0.245	3.67	3.645	7.32
10v10_SSG-G_105x65	341.25	A	8.87667	94.6933	22.6733	2.99333	5.10333	5.59	10.6933
10v10_SSG-G_105x65	341.25	DC	7.86	85.91	10.68	0.33	4.29	4.09	8.38
10v10_SSG-G_105x65	341.25	A	8.965	94.385	18.2	0.87	5.755	5.79	11.545
10v10_SSG-G_105x65	341.25	CC	9.70667	102.927	25.0367	1.20333	5.69667	5.72333	11.42
10v10_SSG-G_105x65	341.25	DC	8.06	84.13	14.67	1.76	5.26	5.49	10.76
10v10_SSG-G_105x65	341.25	CC	11.15	120.42	25.68	1.89	5.11	6.52	11.64
10v10_SSG-G_105x65	341.25	CE	9.185	96.45	19.97	2.545	5.72	6.52	12.24
10v10_SSG-G_105x65	341.25	DE	7.53333	78.6533	13.2867	0.876667	5.02	5.25667	10.2767
10v10_SSG-G_105x65	341.25	A	7.48	80.03	13.19	0.31	4.155	4.725	8.875
10v10_SSG-G_105x65	341.25	DE	7.74	82.83	12.73	2.05	4.86	4.58	9.44
10v10_SSG-G_105x65	341.25	CE	9.71	107.27	17.37	0.51	4.53	4.68	9.21
10v10_SSG-G_105x65	341.25	CE	7.64	77.54	16.16	4.71	6.28	6.23	12.51
10v10_SSG-G_105x65	341.25	A	8.21	87.24	17.105	2.095	4.98	5.11	10.09
10v10_SSG-G_105x65	341.25	CC	9.56	103.05	17.0033	1.04	4.44333	5.69667	10.1433
10v10_SSG-G_105x65	341.25	DE	11.47	123.76	27.29	1.22	5.83	6.26	12.09
10v10_SSG-G_105x65	341.25	CC	8.81	93.77	21.2767	0.796667	5.38667	5.44	10.8333
10v10_SSG-G_105x65	341.25	CC	8.72	91.865	24.145	1.535	5.51	5.9	11.41
10v10_SSG-G_105x65	341.25	A	7.86	82.525	20.38	0.49	5.025	5.385	10.405
10v10_SSG-G_105x65	341.25	A	8.34	87.625	20.63	1.765	5.31	5.62	10.93
10v10_SSG-G_105x65	341.25	CE	6.05	64.27	8.48	1.42	3.91	3.72	7.63
10v10_SSG-G_105x65	341.25	A	10.25	105.98	29.19	1.3	6.21	8.03	14.25
10v10_SSG-G_105x65	341.25	DC	8.36667	88.6433	14.6433	0.713333	5.12667	5.29667	10.42
10v10_SSG-G_105x65	341.25	CE	6.89	70.88	17.73	4.06	5.22	5.59	10.81
10v10_SSG-G_105x65	341.25	DC	7.81667	85.33	9.18667	0.0366667	4.24333	3.92667	8.17333
10v10_SSG-G_105x65	341.25	DE	8.66333	93.31	18.3367	1.03	4.93667	4.82	9.75667
10v10_SSG-G_TC	341.25	Mean	7.82	82.2	15.98	1.45	5.06	5.21	10.27
10v10_SSG-G_TC	341.25	Mean	7.78	82.01	15.84	1.1	4.86	5.19	10.05
10v10_SSG-G_TC	341.25	Mean	10.06	108.75	21.67	1.18	5.28	5.59	10.87
